# Supplementary material for: The impact of podcast-based interventions on mental health: A systematic scoping review
Source: PLOS Ment Health. 2025 Mar 19;2(3):e0000272. doi: 10.1371/journal.pmen.0000272 (PMC12798468; doi:10.1371/journal.pmen.0000272)
Supplement: S1 Table — (XLSX) [file pmen.0000272.s002.xlsx]

## Sheet: Covidence import history
Search stage	Date	Source	Records identified	Added to screening	Duplicates automatically removed by Covidence	Merged
Initial search	2021-11-01	PsycInfo	106	106	0	0
Initial search	2021-11-01	EMBASE	392	360	32	0
Initial search	2021-11-01	CENTRAL	107	75	32	0
Initial search	2021-11-01	Communication and Mass Media Complete	24	20	4	0
Initial search	2021-11-01	Web of Science	1000	807	192	1
Initial search	2021-11-01	Web of Science	123	75	48	0
Initial search	2021-11-01	ProQuest Dissertations and Theses Global	72	67	5	0
Reference list screening	2022-03-16	Full text reference lists	44	44	0	0
Reference list screening	2022-03-16	Full text reference lists	113	111	2	0
Reference list screening	2022-03-16	Full text reference lists	19	19	0	0
Reference list screening	2022-03-16	Full text reference lists	38	38	0	0
Reference list screening	2022-03-16	Full text reference lists	47	43	4	0
Reference list screening	2022-03-16	Full text reference lists	45	44	1	0
Reference list screening	2022-03-16	Full text reference lists	24	24	0	0
Reference list screening	2022-03-16	Full text reference lists	59	49	10	0
Reference list screening	2022-03-16	Full text reference lists	1	1	0	0
Reference list screening	2022-03-16	Full text reference lists	1	1	0	0
Reference list screening	2022-03-16	Full text reference lists	1	0	1	0
Reference list screening	2022-04-01	Full text reference lists	36	14	22	0
Reference list screening	2022-04-08	Full text reference lists	1	1	0	0
Reference list screening	2022-04-08	Full text reference lists	1	1	0	0
Reference list screening	2022-04-08	Full text reference lists	1	1	0	0
Reference list screening	2022-04-08	Full text reference lists	1	1	0	0
Reference list screening	2022-04-08	Full text reference lists	1	1	0	0
Reference list screening	2022-04-08	Full text reference lists	1	1	0	0
Reference list screening	2022-04-08	Full text reference lists	1	1	0	0
Reference list screening	2022-04-08	Full text reference lists	1	1	0	0
Reference list screening	2022-04-08	Full text reference lists	1	1	0	0
Updated search 1	2023-03-24	CENTRAL	42	37	5	0
Updated search 1	2023-03-24	Communication and Mass Media Complete	5	4	1	0
Updated search 1	2023-03-24	EMBASE	87	73	14	0
Updated search 1	2023-03-24	ProQuest Dissertations and Theses Global	10	10	0	0
Updated search 1	2023-03-24	PsycInfo	28	18	10	0
Updated search 1	2023-03-24	Web of Science	124	93	31	0
Updated search 2	2024-08-04	PsycInfo	40	33	7	0
Updated search 2	2024-08-04	EMBASE	88	84	4	0
Updated search 2	2024-08-04	CENTRAL	51	31	20	0
Updated search 2	2024-08-04	Communication and Mass Media Complete	8	6	2	0
Updated search 2	2024-08-04	Web of Science	206	177	29	0
Updated search 2	2024-08-04	ProQuest Dissertations and Theses Global	8	0	8	0
			TOTAL	TOTAL	TOTAL	TOTAL
			2958	2473	484	1
		FOR PRISMA FLOWCHART
		Identification via databases and registers	Records identified	Added to screening	Duplicates	Merged
		Initial database search (Nov 2021)	1824	1510	313
		Total from updated database searches (up to Aug 2024)	697	566	131
		Total from all database searches	2321	1933	387
		Total from registers	200	143	57
		Total from databases and registers	2521	2076	444
		Duplicates found manually			6
		Total duplicates			450
		Merged studies				1
		Total titles/abstracts screened (adjusted for manual duplicates + merged study identification)		2071
		Identification via other methods	Records identified	Added to screening	Duplicates	Merged
		Total from citation searching	437	397	40
		Identification from all methods	2958	2468	490

## Sheet: Title and abstract screening
Covidence #	Title	Authors	Year	Journal/Source	Volume	Issue	Pages	DOI (if available)	Decision
#1	A systematic review of scientific studies on the effects of music in people with or at risk for eating disorders.	Testa, Francesca; Arunachalam, Sarah; Heiderscheit, Annie; Himmerich, Hubertus	2020	Psychiatria Danubina	32	2025-04-03	334-345	http://dx.doi.org/10.24869/psyd.2020.334http://dx.doi.org/10.24869/psyd.2020.334	Irrelevant
#2	Telemedicine in pediatric sleep.	Paruthi, Shalini	2020	Sleep Medicine Clinics	15	3, Suppl	e1-e7	http://dx.doi.org/10.1016/j.jsmc.2020.07.003http://dx.doi.org/10.1016/j.jsmc.2020.07.003	Irrelevant
#3	How to be depressed.	Scialabba, George	2020	How to be depressed.		Health & Mental Health Treatment & Prevention [3300]			Irrelevant
#6	Scott O. Lilienfeld (1960-2020).	Lynn, Steven Jay; Latzman, Robert D; Goodman, Sherryl H; Brennan, Patricia A; Satel, Sally	2021	American Psychologist	76	3	565	http://dx.doi.org/10.1037/amp0000803http://dx.doi.org/10.1037/amp0000803	Irrelevant
#7	'Unlocking Us': Analyzing the US election and its aftermath.	Chace, Sarah	2021	Leadership	17	3	365-375	http://dx.doi.org/10.1177/17427150211003002http://dx.doi.org/10.1177/17427150211003002	Irrelevant
#8	Trauma Talks: Exploring personal narratives of trauma-informed care through podcasting.	Diebold, Josal; Sperlich, Mickey; Heagle, Elyse; Marris, Whitney; Green, Susan	2021	Journal of Technology in Human Services	39	1	2023-01-01	http://dx.doi.org/10.1080/15228835.2020.1820425http://dx.doi.org/10.1080/15228835.2020.1820425	Irrelevant
#9	Meditation is not what you think.	Kabat-Zinn, Jon	2021	Mindfulness	12	3	784-787	http://dx.doi.org/10.1007/s12671-020-01578-1http://dx.doi.org/10.1007/s12671-020-01578-1	Irrelevant
#10	The psychiatrist being interviewed by the media.	Louie, Alan K; Beresin, Eugene V; Schlozman, Steven C; Balon, Richard; Brenner, Adam M; Guerrero, Anthony P. S; Coverdale, John H; Roberts, Laura Weiss	2019	Academic Psychiatry	43	3	270-274	http://dx.doi.org/10.1007/s40596-018-0970-yhttp://dx.doi.org/10.1007/s40596-018-0970-y	Irrelevant
#11	Wrongful conviction documentaries: Influences of crime media exposure on mock juror decision-making.	Sanchez, Patricia Y	2021	Dissertation Abstracts International: Section B: The Sciences and Engineering	82	3-B	No-Specified		Irrelevant
#12	Healing through storytelling: Indigenising social work with stories.	Dennis, Mary Kate; Minor, Michael	2019	British Journal of Social Work	49	6	1472-1490	http://dx.doi.org/10.1093/bjsw/bcz044http://dx.doi.org/10.1093/bjsw/bcz044	Irrelevant
#13	What is the evidence in evidence-based mindfulness programs for children?	Butterfield, Kaitlyn M; Roberts, Kim P; Feltis, Lindsey E; Kocovski, Nancy L	2020	Advances in child development and behavior.		Arguis, R., Bolsas, A. P., Hernandez, S., & Salvador, M. M. (2012). Programa "Aulas Felices". Psicologia Positiva aplicada a la Educacion. Resource document. http://www.aulasfelices.org.Black, D. S. (2015). Mindfulness training for children and adolescent	189-213		Irrelevant
#14	Mobile self-help interventions as augmentation therapy for patients with anorexia nervosa.	Kim, Youl-Ri; Cardi, Valentina; Lee, Gi Young; An, Sohyun; Kim, Jione; Kwon, Gemma; Kim, Jong Won; Eom, Jin-Sup; Treasure, Janet	2019	Telemedicine and e-Health	25	8	740-747	http://dx.doi.org/10.1089/tmj.2018.0180http://dx.doi.org/10.1089/tmj.2018.0180	Irrelevant
#15	A new renaissance: Podcasting as a tool to provide a nuanced voice to the Black gay male experience.	Grant, Patrick	2020	Handbook of sexuality leadership: Inspiring community engagement, social empowerment, and transformational influence.		Adams, T. E. (2011). Narrating the closet: An autoethnography of same-sex attraction. Walnut Creek, Calif: Left Coast Press.Amola, O., & Grimmett, M. A. (2015). Sexual identity, mental health, HIV risk behaviors, and internalized homophobia among Black me	241-262		Irrelevant
#16	Handbook of sexuality leadership: Inspiring community engagement, social empowerment, and transformational influence.	Wadley, James C [Ed]	2020	Handbook of sexuality leadership: Inspiring community engagement, social empowerment, and transformational influence.					Irrelevant
#18	Fundamentally different stories that matter: True crime podcasts and the domestic violence survivors in their audiences.	Boling, Kelli S	2021	Dissertation Abstracts International Section A: Humanities and Social Sciences	82	1-A	No-Specified		Irrelevant
#19	User-centric recommendation systems.	Yang, Longqi	2020	Dissertation Abstracts International Section A: Humanities and Social Sciences	81	4-A	No-Specified		Irrelevant
#21	Threats to patient dignity in clinical care settings: A qualitative comparison of indonesian nurses and patients.	Asmaningrum, Nurfika; Kurniawati, Dini; Tsai, Yun-Fang	2020	Journal of Clinical Nursing			No-Specified	http://dx.doi.org/10.1111/jocn.15144http://dx.doi.org/10.1111/jocn.15144	Irrelevant
#22	Pseudoscience in child and adolescent psychotherapy: A skeptical field guide.	Hupp, Stephen [Ed]	2019	Pseudoscience in child and adolescent psychotherapy: A skeptical field guide.		Bloom, P. (2017). Against empathy: The case for rational compassion. New York: Random House.Gambrill, E. (2012). Social work practice: A critical thinker's guide. New York: Oxford University Press.Grove, W. M., & Meehl, P. E. (1996). Comparative efficienc		http://dx.doi.org/10.1017/9781316798096http://dx.doi.org/10.1017/9781316798096	Irrelevant
#25	The use of a positive mood induction video-clip to target eating behaviour in people with bulimia nervosa or binge eating disorder: An experimental study.	Cardi, Valentina; Leppanen, Jenni; Leslie, Monica; Esposito, Mirko; Treasure, Janet	2019	Appetite	133	American Psychiatric Association. (2013). Diagnostic and statistical manual of mental disorders (DSM-5). American Psychiatric Pub.2013-14907-000Bates, D., Machler, M., Bolker, B., & Walker, S. (2015). 2015. Fitting Linear Mixed-Effects Models Using lme4,	400-404	http://dx.doi.org/10.1016/j.appet.2018.12.001http://dx.doi.org/10.1016/j.appet.2018.12.001	Irrelevant
#26	A (not so) simple dialogue activity.	Fitzgerald, Heather J	2019	Journal of Religion & Spirituality in Social Work: Social Thought	38	4	415-427	http://dx.doi.org/10.1080/15426432.2019.1672611http://dx.doi.org/10.1080/15426432.2019.1672611	Irrelevant
#27	Slow crisis in the emergency department: Bed block and human rights.	Amos, Andrew	2019	Australasian Psychiatry	27	1	6	http://dx.doi.org/10.1177/1039856218818316ahttp://dx.doi.org/10.1177/1039856218818316a	Irrelevant
#28	Review and implementation of self-help and automated tools in mental health care.	Chan, Steven; Li, Luming; Torous, John; Gratzer, David; Yellowlees, Peter M	2019	Psychiatric Clinics of North America	42	4	597-609	http://dx.doi.org/10.1016/j.psc.2019.07.001http://dx.doi.org/10.1016/j.psc.2019.07.001	Irrelevant
#29	Expanding treatment for opioid use disorder in publicly funded primary care clinics: Exploratory evaluation of the NYC health + hospitals buprenorphine ECHO program.	Tofighi, Babak; Isaacs, Noah; Byrnes-Enoch, Hannah; Lakew, Rebecca; Lee, Joshua D; Berry, Carolyn; Schatz, Daniel	2019	Journal of Substance Abuse Treatment	106	Andraka-Christou, B., & Capone, M.J. (2018). A qualitative study comparing physician-reported barriers to treating addiction using buprenorphine and extended-release naltrexone in US office-based practices. International Journal of Drug Policy, 54, 9-17.	2025-03-01	http://dx.doi.org/10.1016/j.jsat.2019.08.003http://dx.doi.org/10.1016/j.jsat.2019.08.003	Irrelevant
#31	Military and veteran caregivers' perspectives of stressors and a mind-body program.	Bui, Eric; Blackburn, Allyson M; Brenner, Lauren H; Laifer, Lauren M; Park, Elyse R; Fricchione, Gregory L; Sylvia, Louisa G	2018	Issues in Mental Health Nursing	39	10	850-857	http://dx.doi.org/10.1080/01612840.2018.1485796http://dx.doi.org/10.1080/01612840.2018.1485796	Irrelevant
#32	A systematic review of mhealth interventions for the support of eating disorders.	Anastasiadou, Dimitra; Folkvord, Frans; Lupianez-Villanueva, Francisco	2018	European Eating Disorders Review	26	5	394-416	http://dx.doi.org/10.1002/erv.2609http://dx.doi.org/10.1002/erv.2609	Irrelevant
#33	Storytelling in acoustic spaces: Podcasting as embodied and engaged scholarship.	Harter, Lynn M	2019	Health Communication	34	1	125-129	http://dx.doi.org/10.1080/10410236.2018.1517549http://dx.doi.org/10.1080/10410236.2018.1517549	Irrelevant
#34	Clinician perspectives on cross-education in stroke rehabilitation.	Russell, William; Pritchard-Wiart, Lesley; Manns, Patricia J	2018	Disability and Rehabilitation: An International, Multidisciplinary Journal	40	22	2644-2649	http://dx.doi.org/10.1080/09638288.2017.1356382http://dx.doi.org/10.1080/09638288.2017.1356382	Irrelevant
#35	Forensic psychiatry and the autonomy trapdoor.	Amos, Andrew	2018	Australasian Psychiatry	26	3	246-247	http://dx.doi.org/10.1177/1039856218772468ahttp://dx.doi.org/10.1177/1039856218772468a	Irrelevant
#36	February 2018.	Salcedo, Beth	2018	Depression and Anxiety	35	2	120-121	http://dx.doi.org/10.1002/da.22725http://dx.doi.org/10.1002/da.22725	Irrelevant
#37	Voices of urban aboriginal peoples with diabetes.	Sinclaire, Moneca	2018	Dissertation Abstracts International Section A: Humanities and Social Sciences	79	12-A(E)	No-Specified		Irrelevant
#38	A phenomenological analysis of changing prejudice among defectors of closed faith groups.	Zitter, Leah	2018	Dissertation Abstracts International: Section B: The Sciences and Engineering	79	11-B(E)	No-Specified		Irrelevant
#40	Communication of healthcare professionals: Is there ageism?	Schroyen, S; Adam, S; Marquet, M; Jerusalem, G; Thiel, S; Giraudet, A.-L; Missotten, P	2018	European Journal of Cancer Care	27	1	2025-10-01	http://dx.doi.org/10.1111/ecc.12780http://dx.doi.org/10.1111/ecc.12780	Irrelevant
#41	In the heat and noise of the moment: Effects on risky decision making.	Syndicus, Marc; Wiese, Bettina S; van Treeck, Christoph	2018	Environment and Behavior	50	1	2027-03-01	http://dx.doi.org/10.1177/0013916516680700http://dx.doi.org/10.1177/0013916516680700	Irrelevant
#42	Evaluating "The Body Positive," a body image curriculum focused on body appreciation, intuitive eating, and self-compassion.	Joplin, Molly	2017	Dissertation Abstracts International: Section B: The Sciences and Engineering	77	9-B(E)	No-Specified		Irrelevant
#43	President's letter September 2017.	Cassiday, Karen Lynn	2017	Depression and Anxiety	34	9	778	http://dx.doi.org/10.1002/da.22685http://dx.doi.org/10.1002/da.22685	Irrelevant
#44	Interdisciplinary workshop on "mental disorder and self over time".	Gold, Natalie; Craigie, Jillian; Gergel, Tania	2017	Journal of Evaluation in Clinical Practice	23	5	999-1005	http://dx.doi.org/10.1111/jep.12801http://dx.doi.org/10.1111/jep.12801	Irrelevant
#45	An interview with Prof A. McFarlane on PTSD.	Amos, Andrew	2017	Australasian Psychiatry	25	4	331-332	http://dx.doi.org/10.1177/1039856217716297ahttp://dx.doi.org/10.1177/1039856217716297a	Irrelevant
#47	International mindfulness instructional design (IMID): Podcasting impact on Florida Latino-American college online reading scores.	Allen Carbonell, Patricia	2017	Dissertation Abstracts International Section A: Humanities and Social Sciences	77	12-A(E)	No-Specified		Irrelevant
#48	The use of podcasting in mental health.	Quinones, Marcos A	2016	Technology in mental health: Applications in practice, supervision and training., 2nd ed.		Chambless, D. L., Baker, M. J., Baucom, D. H., Beutler, L. E., Calhoun, K., & CritsChristoph, P. (1998). Update on empirically validated therapies, II. The Clinical Psychologist, 57(1), 3-16.National Association of Social Workers. (1999). Code of ethics.	180-186		Irrelevant
#49	Technology in mental health: Applications in practice, supervision and training.	Goss, Stephen [Ed]; Anthony, Kate [Ed]; Stretch, LoriAnn Sykes [Ed]; Nagel, DeeAnna Merz [Ed]	2016	Technology in mental health: Applications in practice, supervision and training.		McLeod, J. (1994). The research agenda for counselling. Counselling, 5(1), 41-3.			Irrelevant
#50	Write to publish and to share.	Greener, Sue	2016	Interactive Learning Environments	24	4	663-664	http://dx.doi.org/10.1080/10494820.2016.1195198http://dx.doi.org/10.1080/10494820.2016.1195198	Irrelevant
#51	Unsupervised accent classification for deep data fusion of accent and language information .	Hansen, John H. L; Liu, Gang	2016	Speech Communication	78	Akbacak, M., & Hansen, J.H.L. (2007). Environmental sniffing: noise knowledge estimation for robust speech systems. IEEE Trans. Audio Speech Lang. Process., 15, 2, 465-477. http://dx.doi.org/10.1109/TASL.2006.881694Angkititrakul, P., & Hansen, J.H.L. (200	19-33	http://dx.doi.org/10.1016/j.specom.2015.12.004http://dx.doi.org/10.1016/j.specom.2015.12.004	Irrelevant
#53	Effects on voice fundamental frequency and satisfaction with voice in trans men during testosterone treatment-A longitudinal study.	Nygren, Ulrika; Nordenskjold, Agneta; Arver, Stefan; Sodersten, Maria	2016	Journal of Voice	30	6	e23-e34	http://dx.doi.org/10.1016/j.jvoice.2015.10.016http://dx.doi.org/10.1016/j.jvoice.2015.10.016	Irrelevant
#54	DMCN 2016 highlights: cerebral palsy epidemiology, communication in autism, and more.	Dan, Bernard	2016	Developmental Medicine & Child Neurology	58	12	1205	http://dx.doi.org/10.1111/dmcn.13298http://dx.doi.org/10.1111/dmcn.13298	Irrelevant
#55	Graceful ageing for the career psychiatrist.	Amos, Andrew	2016	Australasian Psychiatry	24	2	124-125	http://dx.doi.org/10.1177/1039856216636511ahttp://dx.doi.org/10.1177/1039856216636511a	Irrelevant
#56	Exploring childhood obesity through multiple levels of influence: A qualitative examination of the social and environmental context for healthy weight among minority youth and parents.	Jones, Chandria Denise	2016	Dissertation Abstracts International: Section B: The Sciences and Engineering	76	7-B(E)	No-Specified		Irrelevant
#57	Making personal public service announcements with adopted young women from foster care: A narrative inquiry.	Savage, Myriam D	2016	Dissertation Abstracts International Section A: Humanities and Social Sciences	76	10-A(E)	No-Specified		Irrelevant
#58	Anatomy education for the YouTube generation.	Barry, Denis S; Marzouk, Fadi; Chulak-Oglu, Kyrylo; Bennett, Deirdre; Tierney, Paul; O'Keeffe, Gerard W	2016	Anatomical Sciences Education	9	1	90-96	http://dx.doi.org/10.1002/ase.1550http://dx.doi.org/10.1002/ase.1550	Irrelevant
#60	Understanding and enhancing psychological acceptance.	Herbert, James D; Brandsma, Lynn L	2015	Health, happiness, and well-being: Better living through psychological science.		Addis, M. E., & Marceli, C. R. (2004). Overcoming depression one step at a time: The new behavioral activation approach to getting your life back. Oakland, CA: New Harbinger.Alfano, S. (2009). Poll: Majority reject evolution. Retrieved from www.CBSNews.co	62-88	http://dx.doi.org/10.4135/9781483385822.n5http://dx.doi.org/10.4135/9781483385822.n5	Irrelevant
#61	Summary and look forward.	Lorenzi, Nancy M; Dewan, Naakesh A	2015	Mental health practice in a digital world: A clinician's guide.		Cognitive Therapy [3311]	213-219	http://dx.doi.org/10.1007/978-3-319-14109-1_11http://dx.doi.org/10.1007/978-3-319-14109-1_11	Irrelevant
#62	In this issue of Occupational Medicine.	Hussain, Tokeer	2015	Occupational Medicine	65	6	425	http://dx.doi.org/10.1093/occmed/kqv123http://dx.doi.org/10.1093/occmed/kqv123	Irrelevant
#63	Sims' symptoms in the mind: Textbook of descriptive psychopathology.	Oyebode, Femi	2015	Sims' symptoms in the mind: Textbook of descriptive psychopathology.		[Anonymous]. (1972) Depersonalisation syndromes [leading article]. British Medical Journal 4, 378.[Anonymous]. (1986) Management of borderline personality disorders [leading article]. Lancet ii, 846-7.Abse, W. (1982) Multiple personality. In Roy A (ed.) H			Irrelevant
#64	An integrated REBT-based approach to the treatment of addicted offenders.	Bishop, F. Michler	2014	Forensic CBT: A handbook for clinical practice.		Anton, R. F., O'Malley, S. S., Ciraulo, D. A., Ciscer, R. A., Couper, D., Donovan, D. M., et al. (2006). Combined pharmacocherapies and behavioral incervencions for alcohol dependence: The COM-BINE study: A randomized controlled trial. Journal of the Amer	233-251		Irrelevant
#65	Exploring the value of technology to stimulate interprofessional discussion and education: A needs assessment of emergency medicine professionals.	Riley, Jennifer; McGowan, Melissa; Rozmovits, Linda	2014	Journal of Medical Internet Research	16	6	155-161	http://dx.doi.org/10.2196/jmir.3482http://dx.doi.org/10.2196/jmir.3482	Irrelevant
#66	Information communication technologies and the family: Friend or foe?	Singh, Reenee	2014	Journal of Family Therapy	36	4	337-338	http://dx.doi.org/10.1111/1467-6427.12062http://dx.doi.org/10.1111/1467-6427.12062	Irrelevant
#67	The relationship of shame in the treatment of antepartum depression.	Wilson, Pennie F	2014	Dissertation Abstracts International: Section B: The Sciences and Engineering	75	5-B(E)	No-Specified		Irrelevant
#68	CNCF podcast: Music interventions for preoperative anxiety.	No authorship indicated	2014	International Journal of Nursing Practice	20	6	686	http://dx.doi.org/10.1111/ijn.12385http://dx.doi.org/10.1111/ijn.12385	Irrelevant
#69	Going mental: Podcasting, authenticity, and artist-fan identification on Paul Gilmartin's Mental Illness Happy Hour.	Meserko, Vincent M	2014	Journal of Broadcasting & Electronic Media	58	3	456-469	http://dx.doi.org/10.1080/08838151.2014.935848http://dx.doi.org/10.1080/08838151.2014.935848	Irrelevant
#71	Mobile self-help interventions for anorexia nervosa: Conceptual, ethical, and methodological considerations for clinicians and researchers.	Ambwani, Suman; Cardi, Valentina; Treasure, Janet	2014	Professional Psychology: Research and Practice	45	5	316-323	http://dx.doi.org/10.1037/a0036203http://dx.doi.org/10.1037/a0036203	Irrelevant
#72	Mindfulness meditation with undergraduates in face-to-face and digital practice: A formative analysis.	Lauricella, Sharon	2014	Mindfulness	5	6	682-688	http://dx.doi.org/10.1007/s12671-013-0222-xhttp://dx.doi.org/10.1007/s12671-013-0222-x	Irrelevant
#73	Meal support using mobile technology in anorexia nervosa. Contextual differences between inpatient and outpatient settings.	Cardi, Valentina; Lounes, Naima; Kan, Carol; Treasure, Janet	2013	Appetite	60	Health & Mental Health Treatment & Prevention [3300]Antony, M.M., Bieling, P.J., Cox, B.J., Enns, M.W., & Swinson, R.P. (1998). Psychometric properties of the 42-item and 21-item versions of the depression anxiety stress scales in clinical groups and a co	33-39	http://dx.doi.org/10.1016/j.appet.2012.10.004http://dx.doi.org/10.1016/j.appet.2012.10.004	Irrelevant
#75	Mindfulness and acceptance for counseling college students: Theory and practical applications for intervention, prevention and outreach.	Pistorello, Jacqueline [Ed]	2013	Mindfulness and acceptance for counseling college students: Theory and practical applications for intervention, prevention and outreach.		Hayes, S. C., Strosahl, K., & Wilson, K. G. (2011). Acceptance and Commitment Therapy: The process and practice of mindful change (2nd edition). New York: Guilford Press.Kabat-Zinn, J. (1990). Full Catastrophe Living. New. York: Delta.Langer, E. J. (1997)			Irrelevant
#76	Review of Shrink Rap-Three psychiatrists explain their work.	Lyons, Declan; Joynt, Mark	2013	Irish Journal of Psychological Medicine	30	2	153-154	http://dx.doi.org/10.1017/ipm.2013.13http://dx.doi.org/10.1017/ipm.2013.13	Irrelevant
#77	Student stress exposure: A daily path perspective on the connections among cognition, place, and the socio-environment.	Williams, Nikki Anne	2013	Dissertation Abstracts International Section A: Humanities and Social Sciences	74	3-A(E)	No-Specified		Irrelevant
#78	The use of guided self-help incorporating a mobile component in people with eating disorders: A pilot study.	Cardi, Valentina; Clarke, Ariana; Treasure, Janet	2013	European Eating Disorders Review	21	4	315-322	http://dx.doi.org/10.1002/erv.2235http://dx.doi.org/10.1002/erv.2235	Irrelevant
#79	Clinicians' experiences of a podcast series on implementing a manualized treatment.	Salloum, Alison; Smyth, Kristin	2013	Journal of Technology in Human Services	31	1	71-83	http://dx.doi.org/10.1080/15228835.2012.738382http://dx.doi.org/10.1080/15228835.2012.738382	Irrelevant
#80	Musical performance anxiety in virtual performances: A comparison of recorded and live performance contexts.	Conklin, Norris Mason	2012	Dissertation Abstracts International Section A: Humanities and Social Sciences	72	7-A	2339		Irrelevant
#81	Effects of video podcasting on psychomotor and cognitive performance, attitudes and study behaviour of student physical therapists.	Moore, W. Allen; Smith, A. Russell	2012	Innovations in Education and Teaching International	49	4	401-414	http://dx.doi.org/10.1080/14703297.2012.728876http://dx.doi.org/10.1080/14703297.2012.728876	Irrelevant
#82	Adopting webcasts over time: The influence of perceptions and attitudes.	Lust, Griet; Elen, Jan; Clarebout, Geraldine	2012	Journal of Computing in Higher Education	24	1	40-57	http://dx.doi.org/10.1007/s12528-011-9052-9http://dx.doi.org/10.1007/s12528-011-9052-9	Irrelevant
#83	Design, implementation, and evaluation of a postgraduate diploma in surgical anatomy.	Stringer, Mark D; Lyall, Patrick	2012	Anatomical Sciences Education	5	1	48-54	http://dx.doi.org/10.1002/ase.1253http://dx.doi.org/10.1002/ase.1253	Irrelevant
#85	Social networking, Health 2.0, and beyond.	Luo, John S; Smith, Brian N	2011	Information technology essentials for behavioral health clinicians.		123People.com. Available at: http://www.123people.com. Accessed March 10, 2010.Baig, E. C., Stepanek, M., & Gross, N. "Privacy." Available at: http://www.businessweek.com/1999/99_14/b3623028.htm. Accessed March 4, 2010.Bing. Available at: http://www.bing.	119-131		Irrelevant
#87	New roles for art galleries: Art-viewing as a community intervention for family carers of people with mental health problems.	Roberts, Samantha; Camic, Paul M; Springham, Neil	2011	Arts & Health: An International Journal of Research, Policy and Practice	3	2	146-159	http://dx.doi.org/10.1080/17533015.2011.561360http://dx.doi.org/10.1080/17533015.2011.561360	Irrelevant
#88	The use of iPodsrtm to deliver patient education and treatment recommendations for depression within an underserved primary care setting.	Voss, Danielle	2011	Dissertation Abstracts International: Section B: The Sciences and Engineering	71	10-B	6455		Irrelevant
#89	Three tough acts to follow.	Noseworthy, John H	2011	Neurology	77	23	2004-2005	http://dx.doi.org/10.1212/WNL.0b013e31823b4715http://dx.doi.org/10.1212/WNL.0b013e31823b4715	Irrelevant
#90	Mealtime support in anorexia nervosa: A within-subject comparison study of a novel vodcast intervention.	Cardi, Valentina; Kan, Carol; Roncero, Maria; Harrison, Amy; Lounes, Naima; Tchanturia, Kate; Meyer, Caroline; Treasure, Janet	2011	Psychotherapy and Psychosomatics	81	1	54-55	http://dx.doi.org/10.1159/000329992http://dx.doi.org/10.1159/000329992	Irrelevant
#91	Infectious diseases teaching for medical students: Do podcasts work?	Shetty, Nandini; Bin Reza, Faisal; Tomkinson, Paul	2011	Medical Teacher	33	7	593		Irrelevant
#92	Professional controversies and debates.	Rivett, Mark	2011	Journal of Family Therapy	33	2	121-122	http://dx.doi.org/10.1111/j.1467-6427.2011.00549.xhttp://dx.doi.org/10.1111/j.1467-6427.2011.00549.x	Irrelevant
#94	Effects of podcast tours on tourists' experiences in a national park.	Kang, Myung Hwa	2010	Dissertation Abstracts International Section A: Humanities and Social Sciences	71	3-A	1088		Irrelevant
#95	The use of a vodcast to support eating and reduce anxiety in people with eating disorder: A case series.	Treasure, Janet; Macare, Christine; Mentxaka, Izaskun Ortega; Harrison, Amy	2010	European Eating Disorders Review	18	6	515-521	http://dx.doi.org/10.1002/erv.1034http://dx.doi.org/10.1002/erv.1034	Irrelevant
#96	Podcast into the future.	Brakoulias, Vlasios	2010	Australasian Psychiatry	18	5	467	http://dx.doi.org/10.3109/10398562.2010.500329http://dx.doi.org/10.3109/10398562.2010.500329	Irrelevant
#97	'Physician heal thyself', Part 1: A qualitative analysis of an online debate about clinicians' bodyweight.	Monaghan, Lee F	2010	Social Theory & Health	8	1	2027-01-01	http://dx.doi.org/10.1057/sth.2008.21http://dx.doi.org/10.1057/sth.2008.21	Irrelevant
#98	Handbook of research on computer mediated communication.	Kelsey, Sigrid [Ed]; St. Amant, Kirk [Ed]	2008	Handbook of research on computer mediated communication.		Social Psychology [3000]		http://dx.doi.org/10.4018/978-1-59904-863-5http://dx.doi.org/10.4018/978-1-59904-863-5	Irrelevant
#100	The effects of displacement by eminent domain on African Americans in Mississippi.	Grizzell, Brian Carlyle	2009	Dissertation Abstracts International Section A: Humanities and Social Sciences	70	4-A	1343		Irrelevant
#101	Practicing teachers and web 2.0 technologies: Possibilities for transformative learning.	Allen, Gayle	2009	Dissertation Abstracts International Section A: Humanities and Social Sciences	69	8-A	3109		Irrelevant
#102	Practice-building 2.0 for mental health professionals: Strategies for success in the digital age.	Todd, Tracy	2009	Practice-building 2.0 for mental health professionals: Strategies for success in the digital age.		Amazon Associates Program. (2008) Make money advertising Amazon products. Retrieved November, 2008 from https://affiliate-program.amazon.com.American Association for Marriage and Family Therapy. (2001). Code of ethics. Alexandria, VA: Author.American Coun			Irrelevant
#103	Online Technology, Edutainment, and Infotainment.	Reagan, Joey; Lee, Moon J	2007	Communication technology and social change: Theory and implications.		Social Processes & Social Issues [2900]Althaus, S. L., & Tewksbury, D. (2000). Patterns of Internet and traditional news media use in a networked community. Political Communication, 17, 21-45.Amichai-Hamburger, Y., Fine, A., & Goldstein, A. (2004). The im	183-200		Irrelevant
#104	Podcasting: The Next Frontier of Medical Information.	Luo, John S	2006	Primary Psychiatry	13	11	19-21		Irrelevant
#105	Randomised controlled trial of animal facilitated therapy with dolphins in the treatment of depression.	Antonioli, Christian; Reveley, Michael A	2005	BMJ: British Medical Journal	331	7527	1231	http://dx.doi.org/10.1136/bmj.331.7527.1231http://dx.doi.org/10.1136/bmj.331.7527.1231	Irrelevant
#107	Parents as Advocates for Pediatric Palliative Care	Lord, Blyth Taylor; Morrison, Wynne; Goldstein, Richard D.; Feudtner, Chris	2021	Pediatrics		(Lord) Courageous Parents Network, Boston, MA(Morrison, Feudtner) Justin Michael Ingerman Center for Palliative Care, Children's Hospital of Philadelphia, Philadelphia, PA, United States(Morrison) Departments of Anesthesiology and Critical Care(Goldstein)		http://dx.doi.org/10.1542/peds.2021-052054	Irrelevant
#108	Assessment of stress urinary incontinence-related podcasts on stitcher	Ashai, Sara; Pace, Lauren; Malik, Rena	2021	Journal of Urology	206	SUPPL 3	e340	http://dx.doi.org/10.1097/JU.0000000000002005.09	Irrelevant
#109	CREATING AND IMPLEMENTING FACILITATED DIALOGS ON ANTIRACISM IN PSYCHIATRY, CHILD PSYCHIATRY, AND ACADEMIC MEDICINE	Reliford, Aaron O.; Ron-Li Liaw, Karen; Berry, Obianuju O.; Burgos, Junior Javier	2021	Journal of the American Academy of Child and Adolescent Psychiatry	60	10 Supplement	S322-S323	http://dx.doi.org/10.1016/j.jaac.2021.07.786	Irrelevant
#110	Use of new technologies and promotion of breastfeeding: Integrative literature review	Garcia Galvao, Dulce Maria Pereira; Silva, Ernestina Maria Batoca; Silva, Daniel Marques	2022	Revista Paulista de Pediatria	40	(Garcia Galvao) Escola Superior de Enfermagem de Coimbra, Coimbra, Portugal(Silva, Silva) Escola Superior de Saude de Viseu, Instituto Politecnico de Viseu, Viseu, Portugal(Silva, Silva) Escola Superior de Enfermagem de Coimbra, Unit of Health Sciences In	e2020234	http://dx.doi.org/10.1590/1984-0462/2022/40/2020234	Irrelevant
#111	The Impact of Retirement From Sport on Dance Athlete's Psychosocial and Physical Health: A Scoping Review	Christophilakis, Ana-Maria; Kuryluk, Julianna; Hunt, Anne	2021	Archives of Physical Medicine and Rehabilitation	102	10	e119	http://dx.doi.org/10.1016/j.apmr.2021.07.476	Irrelevant
#112	"It just makes me feel a little less alone": a qualitative exploration of the podcast "menopause: unmuted" on women's perceptions of menopause	Edwards, Amy L.; Shaw, Philippa A.; Halton, Candida C.; Bailey, Stacy C.; Wolf, Michael S.; Andrews, Emma N.; Cartwright, Tina	2021	Menopause (New York, N.Y.)		(Edwards) School of Social Sciences, University of Westminster, London, UK Studio Health, London, UK Division of General Internal Medicine and Geriatrics, Northwestern University, Chicago, IL US/Global Medical Affairs, Pfizer, Inc., New York, NY		http://dx.doi.org/10.1097/GME.0000000000001855	Irrelevant
#113	Matching-adjusted indirect comparison (MAIC) of health-related quality of life (HRQoL) of nivolumab plus cabozantinib (N+C) vs pembrolizumab plus axitinib (P+A) in previously untreated advanced renal cell carcinoma (aRCC)	Porta, C.G.; Motzer, R.; Ejzykowicz, F.; Blum, S.I.; Hamilton, M.; Huo, S.; May, J.R.; Kral, P.; Ivanescu, C.; Choueiri, T.K.; Cella, D.	2021	Annals of Oncology	32	Supplement 5	S692-S693	http://dx.doi.org/10.1016/j.annonc.2021.08.064	Irrelevant
#114	Podcasts for the delivery of medical education and remote learning	Newman, Julliana; Liew, Andrew; Inglis, Steven; Bowles, Jon; Soady, Kelly	2021	Journal of Medical Internet Research	23	8	e29168	http://dx.doi.org/10.2196/29168	Irrelevant
#115	Circulating tumor DNA kinetics in recurrent/metastatic head & neck squamous cell cancer (R/M HNSCC) patients	Taylor, K.; Oliva, M.; Spreafico, A.; Hansen, A.R.; Jang, R.; Elimova, E.; Siu, L.L.; Zou, J.; Burgener, J.; Zhao, E.; Bratman, S.V.; Torti, D.; McDade, S.S.; Coyle, V.M.; Lawler, M.	2021	Annals of Oncology	32	Supplement 5	S796-S797	http://dx.doi.org/10.1016/j.annonc.2021.08.1296	Irrelevant
#116	1010P Intratumorally administered CV8102 in patients with advanced solid tumors: Preliminary results from completed dose escalation in study 008	Eigentler, T.; Heinzerling, L.; Krauss, J.; Weishaupt, C.; Ochsenreither, S.; Lebbe, C.; Mohr, P.; Oliva, M.; Oberoi, H.K.; Terheyden, P.; Trigo Perez, J.M.; Robert, C.; Bauernfeind, F.-G.; Fluck, M.; Richtig, E.; Soria, A.; Kays, S.-K.; Schmitt-Bormann, B.; Falk, M.; Gnad-Vogt, U.S.	2021	Annals of Oncology	32	Supplement 5	S853	http://dx.doi.org/10.1016/j.annonc.2021.08.1394	Irrelevant
#117	Analysis of hard-to-treat subgroups from EV-301: A phase III trial of enfortumab vedotin (EV) vs chemotherapy for previously treated advanced urothelial carcinoma	Rosenberg, J.E.; Powles, T.; Sonpavde, G.P.; Loriot, Y.; Duran, I.; Lee, J.L.; Matsubara, N.; Vulsteke, C.; Castellano, D.; Mamtani, R.; Sridhar, S.S.; Pappot, H.; Gurney, H.P.; Bedke, J.; van der Heijden, M.S.; Campbell, M.; Wu, C.; Matsangou, M.; Petrylak, D.P.	2021	Annals of Oncology	32	Supplement 5	S710-S711	http://dx.doi.org/10.1016/j.annonc.2021.08.094	Irrelevant
#118	PROshot Podcast: The Podcast Formerly Known as Quadshot	Marcrom, S.; Dulaney, C.; Dover, L.	2021	International Journal of Radiation Oncology Biology Physics	111	3 Supplement	e189-e190	http://dx.doi.org/10.1016/j.ijrobp.2021.07.694	Irrelevant
#119	Tuning Learning Health Systems Up a NOTCH: Mixing Digital Methods for Social Media Communications	Pereira, I.J.; Saeed, H.; Katz, M.S.; Simcock, R.A.; Turner, S.; Jones, C.	2021	International Journal of Radiation Oncology Biology Physics	111	3 Supplement	e357	http://dx.doi.org/10.1016/j.ijrobp.2021.07.1065	Irrelevant
#120	Teaching About Racism in Medical Education: A Mixed-Method Analysis of a Train-the-Trainer Faculty Development Workshop	Edgoose, Jennifer; Brown Speights, Joedrecka; De Leon, Jessica; White-Davis, Tanya; Guh, Jessica; Bullock, Katura; Roberson, Kortnee; Ferguson, Warren; Saba, George W.	2021	Family medicine	53	1	23-31	http://dx.doi.org/10.22454/FamMed.2021.408300	Irrelevant
#121	Lessons learnt from scoring adjuvant colon cancer trials and meta-analyses using the ESMO-Magnitude of Clinical Benefit Scale V.1.1	Knapen, Daan Geert; de Vries, Elisabeth G E; Cherny, Nathan I.; Zygoura, Panagiota; Latino, Nicola Jane; Douillard, Jean-Yves; Dafni, Urania; de Groot, Derk Jan	2020	ESMO open	5	5	e000681	http://dx.doi.org/10.1136/esmoopen-2020-000681	Irrelevant
#122	Application of the ESMO-Magnitude of Clinical Benefit Scale (V.1.1) to the field of early breast cancer therapies	Paluch-Shimon, Shani; Cherny, Nathan I.; de Vries, Elisabeth G E; Dafni, Urania; Piccart, Martine J.; Latino, Nicola Jane; Cardoso, Fatima	2020	ESMO open	5	5	e000743	http://dx.doi.org/10.1136/esmoopen-2020-000743	Irrelevant
#123	The patient experience of multiple myeloma: Symptoms and health-related quality of life	Levy, C.; Lyall, M.; Crawford, R.; Heyes, A.; Bell, T.; Mamolo, C.; Neuhof, A.	2021	HemaSphere	5	SUPPL 2	789	http://dx.doi.org/10.1097/HS9.0000000000000566	Irrelevant
#124	Work of a paediatric bioethics centre during the COVID-19 pandemic first phase	Brierley, Joe; Aylett, Sarah; MacNiven, Anne; DIttborn, Mariana	2021	Archives of Disease in Childhood	106	9	906-910	http://dx.doi.org/10.1136/archdischild-2020-320375	Irrelevant
#125	Vice: A virtual diagnostic reasoning conference for the COVID era	Logan, Alexander; Rao, Mayuree; Cornia, Paul; Newman, Thomas; Redinger, Jeffrey; Woan, Jessica; Albert, Tyler	2021	Journal of General Internal Medicine	36	SUPPL 1	S462-S463	http://dx.doi.org/10.1007/s11606-021-06830-5	Irrelevant
#126	Thoracic spinal cord neuromodulation obtunds dorsal root ganglion afferent neuronal transduction of the ischemic ventricle	Salavatian, Siamak; Ardell, Sarah M.; Hammer, Mathew; Armour, J. Andrew; Ardell, Jeffrey L.; Gibbons, David	2019	American Journal of Physiology - Heart and Circulatory Physiology	317	5	H1134-H1141	http://dx.doi.org/10.1152/AJPHEART.00257.2019	Irrelevant
#127	Expert Perspectives on COVID-19 Vaccination for People Living with Multiple Sclerosis	Shin, Robert K.; Rammohan, Kottil W.; Williams, Mitzi J.	2021	Neurology and Therapy		(Shin) MedStar Georgetown University Hospital, 3800 Reservoir Rd NW, Washington, DC 20007, United States(Rammohan) University of Miami Miller School of Medicine, Miami, FL, United States(Williams) Joi Life Wellness Group, Atlanta, GA, United States		http://dx.doi.org/10.1007/s40120-021-00266-z	Irrelevant
#128	Should we give military families a break? A call for research on military family holidays	Caddick, Nick; Fossey, M.	2021	BMJ military health		(Caddick) Veterans and Families Institute, Anglia Ruskin University - Rivermead Campus, Chelmsford, United Kingdom(Fossey) Veterans and Families Institute, Anglia Ruskin University, Chelmsford, United Kingdom		http://dx.doi.org/10.1136/bmjmilitary-2021-001844	Irrelevant
#129	OR4. Emphasis on Post-Acute Care Shows Improved Guideline Adherence in Three Metro Markets	Mallas-Serdynski, Lynn; Bolles, Michele; Cherkur, Sruthi; Kiser, Robin; Macheska, Kelly; Scharnott, Michelle	2021	Heart and Lung	50	4	568-569	http://dx.doi.org/10.1016/j.hrtlng.2021.03.070	Irrelevant
#130	Biomarkers for Diagnosis and Prognosis of MS: Post-Activity and Follow-Up Results Showing the Effect of Education on Clinician Knowledge and Practice	Lublin, F.D.; Miller, A.E.; Faler, W.; Perez, J.; Tordoff, S.; Gross, T.; Salinas, G.	2021	Multiple Sclerosis Journal	27	1 SUPPL	20	http://dx.doi.org/10.1177/13524585211015908	Irrelevant
#132	Resiliency in the context of bipolar disorder and COVID -19	Torresani, Alessandra	2021	Bipolar Disorders	23	SUPPL 1	12	http://dx.doi.org/10.1111/bdi.13085	Irrelevant
#135	Developing an Online Program for Self-Management of Fatigue, Pain, and Urgency in Inflammatory Bowel Disease: Patients' Needs and Wants	Smith, Kaylee; Batista, Joanna; Artom, Micol; Syred, Jonathan; Norton, Christine; Dibley, Lesley; Fawson, Sophie; Windgassen, Sula; Moss-Morris, Rona	2021	Digestive Diseases and Sciences		(Smith, Batista, Artom, Syred, Norton) Florence Nightingale Faculty of Nursing, Midwifery and Palliative Care, King's College London, London, United Kingdom(Dibley) Institute for Lifecourse Development, School of Health Sciences, Faculty of Education, Hea		http://dx.doi.org/10.1007/s10620-021-07109-9	Irrelevant
#136	Bolus: Targeted Specialist Haematology Education	Thomas, Sonia; Jordan, Sarah; Cooper, Gavin; Rowley, Stephen D; Clare, Simon	2019	Blood	134	Supplement 1	5863	http://dx.doi.org/10.1182/blood-2019-128397	Irrelevant
#138	Intensive counselling strategies for improved compliance of continuous positive airway pressure (CPAP) therapy in patients with obstructive sleep apnea (OSA)	Nagendra, P.K.; Thanasekaran, L.	2021	American Journal of Respiratory and Critical Care Medicine	203	9		http://dx.doi.org/10.1164/ajrccm-conference.2021.203.1_MeetingAbstracts.A1634	Irrelevant
#139	Applicability of international guidelines for red cell specifications for use in low-resource settings	Charge, S.; Shehata, N.; White, J.; Ter Woord, L.; Hume, H.	2021	Vox Sanguinis	116	SUPPL 1	18-19	http://dx.doi.org/10.1111/vox.13117	Irrelevant
#141	Pulmonary Therapy Podcast-COVID-19: Research and Real-World Experiences from the Editorial Board	Beeh, Kai Michael; Chaudhuri, Nazia; Craig, Timothy J.; Kaplan, Alan; Kennedy, Marcus Peter	2021	Pulmonary Therapy	7	1		http://dx.doi.org/10.1007/s41030-021-00157-6	Irrelevant
#142	Peep the process a sport and exercise medicine podcast for Canadian student athletes	Carson, James D.; Jacobs, Emma C.; Ammaturo, Enrica M.; Smith, Arolyn V.	2021	Clinical Journal of Sport Medicine	31	3	e118	http://dx.doi.org/10.1097/JSM.0000000000000932	Irrelevant
#144	Trends in the use of omnichannel approaches to transform publication planning: Results of a cross-sectional survey of medical publications professionals	Fazzone, William; Bessler, Jessica; Darby, Crystal; Loeb, Alex; Lothrop, Jim; Ruth, Adam; Sladicka, Nancy	2021	Current Medical Research and Opinion	37	SUPPL 1	18-19	http://dx.doi.org/10.1080/03007995.2021.1899492	Irrelevant
#148	High-frequency sound components of high-resolution audio are not detected in auditory sensory memory	Nittono, Hiroshi	2020	Scientific reports	10	1	21740	http://dx.doi.org/10.1038/s41598-020-78889-9	Irrelevant
#149	Pilot podcast improves resilience and reduces distress in adolescents with cancer & their caregivers	Sinha, Anoushka; Banker, Sumeet; Kahn, Justine	2021	Pediatric Blood and Cancer	68	SUPPL 3	S86-S87	http://dx.doi.org/10.1002/pbc.29060	Irrelevant
#150	Rehabilitation Exercise and psycholoGical support After covid-19 InfectioN' (REGAIN): a structured summary of a study protocol for a randomised controlled trial	Sandhu, Harbinder; Bruce, Julie; Smith, Jessica; Ji, Chen; Ennis, Stuart; Heine, Peter; Alleyne, Sharisse; Guck, Jonathan; Padfield, Emma; Potter, Rachel; Lall, Ranjit; Underwood, Martin; McGregor, Gordon; Sheehan, Bartholomew; McWilliams, David; Yeung, Joyce; Jones, Christina; Lara, Beatriz; Fairbrother, Elaine; Mason, James; Seers, Kate	2021	Trials	22	1	8	http://dx.doi.org/10.1186/s13063-020-04978-9	Irrelevant
#151	Assessment of stress urinary incontinence-related podcasts on stitcher	Ashai, Sara; Pace, Lauren; Malik, Rena	2021	Neurourology and Urodynamics	40	SUPPL 1	S168-S169	http://dx.doi.org/10.1002/nau.24638	Irrelevant
#152	Ethical support to picu during the COVID-19 pandemic	Pandit, A.; Johnson, M.; Dittborn, M.; MacNiven, A.; Brierley, J.	2021	Pediatric Critical Care Medicine	22	SUPPL 1	234	http://dx.doi.org/10.1097/01.pcc.0000740184.21157.c0	Irrelevant
#153	Social media as the rising voice of ICU nutrition	DePriest, Ashley; Brown, Ann-Marie; Cronin, Robert; Kudchadkar, Sapna; Ridley, Emma; Carroll, Christopher	2021	Critical Care Medicine	49	1 SUPPL 1	286	http://dx.doi.org/10.1097/01.ccm.0000728232.13660.d9	Irrelevant
#155	Aneurysm treatment with WEB in the cumulative population of two prospective, multicenter series: 3-year follow-up	Pierot, Laurent; Szikora, Istvan; Barreau, Xavier; Holtmannspoetter, Markus; Spelle, Laurent; Herbreteau, Denis; Fiehler, Jens; Costalat, Vincent; Klisch, Joachim; Januel, Anne-Christine; Weber, Werner; Liebig, Thomas; Stockx, Luc; Berkefeld, Joachim; Moret, Jacques; Molyneux, Andy; Byrne, James	2021	Journal of NeuroInterventional Surgery	13	4	363-368	http://dx.doi.org/10.1136/neurintsurg-2020-016151	Irrelevant
#156	RCEM Abstracts 2020	Anonymous.	2020	Emergency Medicine Journal	37	12			Irrelevant
#157	Perceptions of realism in digital scenarios: A mixed methods descriptive study	Conlon, Margaret M.; McIntosh, Gwenne L.	2020	Nurse education in practice	46	(Conlon, McIntosh) Edinburgh Napier University, Faculty of Health Sciences and Sport, University of Stirling, Stirling FK9 4LA, United Kingdom	102794	http://dx.doi.org/10.1016/j.nepr.2020.102794	Irrelevant
#158	Pulmonary Therapy 2020 Update and Podcast: Meet the Journal's Editors-in-Chief	Beeh, Kai-Michael; Dhand, Rajiv	2020	Pulmonary Therapy	6	1		http://dx.doi.org/10.1007/s41030-020-00114-9	Irrelevant
#159	A novel curriculum to improve resident knowledge and comfort with menopause care	Brooks, Neon; Francisco, Melanie; Vesco, Kimberly; Anderson, Tovi; Clark, Amanda	2020	Menopause	27	12	1474-1475	http://dx.doi.org/10.1097/GME.0000000000001694	Irrelevant
#160	Resident physician impressions of menopause core content delivered by podcast	Brooks, Neon; Francisco, Melanie; Clark, Amanda; Anderson, Tovi; Vesco, Kimberly	2020	Menopause	27	12	1463	http://dx.doi.org/10.1097/GME.0000000000001694	Irrelevant
#161	Podcast Extra: 'There is lots of anxiety': a scientist's view from South Korea	Anonymous.	2020	Nature				http://dx.doi.org/10.1038/d41586-020-00565-9	Irrelevant
#162	Aneurysm treatment with woven endobridge in the cumulative population of 3 prospective, multicenter series: 2-year follow-up	Moret, Jacques; Spelle, Laurent; Pierot, Laurent; Barreau, Xavier; Szikora, Istvan; Herbreteau, Denis; Turjman, Francis; Holtmannspotter, Markus; Januel, Anne-Christine; Costalat, Vincent; Fiehler, Jens; Klisch, Joachim; Gauvrit, Jean-Yves; Weber, Werner; Desal, Hubert; Velasco, Stephane; Liebig, Thomas; Stockx, Luc; Berkefeld, Joachim; Molyneux, Andrew; Byrne, James V.	2020	Neurosurgery	87	2	357-367	http://dx.doi.org/10.1093/neuros/nyz557	Irrelevant
#163	AMiNDR: A regular podcast on neurodegenerative diseases research news for scientists	Louadi, Sarah; Koch, Ellen; Rowe, Elyn M.; Jude, Marcia Smiti; Liang, Joseph J.H.; Aparanji, Bhumika; Cheng, Judy; Gerrie, Heather; Pavel, Alexandra; Kuhlmann, Naila; Soo, Sonja; Kamesh, Anusha; Mazza, Melissa Conti	2020	Alzheimer's and Dementia	16	SUPPL 12		http://dx.doi.org/10.1002/alz.12278	Irrelevant
#164	Immune Related Adverse Events from Checkpoint Inhibitor Therapy: Survey of Hospitalists' Awareness and Experiences	Calabrese, Cassandra; Janamanchi, Varalakshmi; Meara, Alexa	2020	Arthritis and Rheumatology	72	SUPPL 10	3423-3425	http://dx.doi.org/10.1002/art.41538	Irrelevant
#166	The Oncology Journal Club Podcast-An innovative format delivering oncology education	Segelov, Eva; Prenen, Hans; Babin, Rachael; Underhill, Craig	2020	Asia-Pacific Journal of Clinical Oncology	16	SUPPL 8	162	http://dx.doi.org/10.1111/ajco.13498	Irrelevant
#167	A systematic review of scientific studies on the effects of music in people with or at risk for eating disorders	Testa, Francesca; Arunachalam, Sarah; Heiderscheit, Annie; Himmerich, Hubertus	2021	Psychiatria Danubina	32	3	334-345	http://dx.doi.org/10.24869/PSYD.2020.334	Irrelevant
#168	Guidelines for animal exercise and training protocols for cardiovascular studies	Copp, Steven W.; Colburn, Trenton D.; Poole, David C.; Musch, Timothy I.; Craig, Jesse C.; Allen, David L.; Sturek, Michael; O'Leary, Donal S.; Zucker, Irving H.	2020	American Journal of Physiology - Heart and Circulatory Physiology	318	5	H1100-H1138	http://dx.doi.org/10.1152/ajpheart.00697.2019	Irrelevant
#169	Targeting FGFR2 in advanced cholangiocarcinoma: An interview with Arndt Vogel	Vogel, Arndt	2020	Future Oncology	16	30	2373-2374	http://dx.doi.org/10.2217/fon-2020-0925	Irrelevant
#170	Bioethics support in a tertiary children's hospital during the COVID-19 pandemic	Aylett, Sarah; Brierley, Joe; MacNiven, Anne; Dittborn, Mariana; Linthicum, James; Larcher, Vic; Archard, Dave	2020	Archives of Disease in Childhood	105	SUPPL 2	A20	http://dx.doi.org/10.1136/archdischild-2020-gosh.58	Irrelevant
#176	Mental health of Urban Mothers (MUM) study: A multicentre randomised controlled trial, study protocol	Schwank, Simone Eliane; Chung, Ho-Fung; Hsu, Mandy; Fu, Shih-Chien; Du, Li; Zhu, Liping; Huang, Hsuan-Ying; Andersson, Ewa; Acharya, Ganesh	2020	BMJ Open	10	11	e041133	http://dx.doi.org/10.1136/bmjopen-2020-041133	Irrelevant
#177	Self-practice of stabilizing and guided imagery techniques for traumatized refugees via digital audio files: Qualitative study	Zehetmair, Catharina; Nagy, Ede; Leetz, Carla; Cranz, Anna; Kindermann, David; Nikendei, Christoph; Reddemann, Luise	2020	Journal of Medical Internet Research	22	9	e17906	http://dx.doi.org/10.2196/17906	Irrelevant
#179	Inflammatory Bowel Disease and Risk of Birth Defects in Offspring	Bilodeau-Bertrand, Marianne; Auger, Nathalie; Cote-Daigneault, Justin; Arbour, Laura	2020	Journal of Crohn's and Colitis	14	5	588-594	http://dx.doi.org/10.1093/ecco-jcc/jjz211	Irrelevant
#180	The TLR9 Agonist Cobitolimod Induces IL10-Producing Wound Healing Macrophages and Regulatory T Cells in Ulcerative Colitis	Schmitt, Heike; Ulmschneider, Julia; Billmeier, Ulrike; Atreya, Imke; Rath, Timo; Zundler, Sebastian; Neurath, Markus F.; Atreya, Raja; Vieth, Michael; Scarozza, Patrizio; Sonnewald, Sophia; Reid, Stephen; Winkler, Thomas; Langheinrich, Melanie; Schuttler, Jurgen; Hartmann, Arndt; Admyre, Charlotte; Knittel, Thomas; Dieterich Johansson, Christine; Zargari, Arezou	2020	Journal of Crohn's and Colitis	14	4	508-524	http://dx.doi.org/10.1093/ecco-jcc/jjz170	Irrelevant
#181	IL-13 mRNA Tissue Content Identifies Two Subsets of Adult Ulcerative Colitis Patients with Different Clinical and Mucosa-Associated Microbiota Profiles	Butera, Alessia; Boirivant, Monica; Di Paola, Monica; Cavalieri, Duccio; Vitali, Francesco; De Filippo, Carlotta; De Nitto, Daniela; Pica, Roberta; Covotta, Francesco; Pronio, Annamaria; Borrini, Francesco; Giuliani, Alessandro	2020	Journal of Crohn's and Colitis	14	3	369-380	http://dx.doi.org/10.1093/ecco-jcc/jjz154	Irrelevant
#182	Introducing teams of health sciences students to age-friendly health care	Wright, R.M.; Aamer, A.; Mulvaney, E.A.	2020	Journal of the American Geriatrics Society	68	SUPPL 1	S69-S70	http://dx.doi.org/10.1111/jgs.16431	Irrelevant
#184	"Let me smoke that": Exploring combustible tobacco use and smoking cessation behavior among sexual minority young adult smokers in Washington, D.C	Smiley, Sabrina L.	2020	Cancer Epidemiology Biomarkers and Prevention	29	6 SUPPL 2		http://dx.doi.org/10.1158/1538-7755.DISP19-A022	Irrelevant
#185	Current situation of training in rheumatology in the postgraduate curriculums of internal medicine, family medicine, geriatrics, pain medicine and, physical and rehabilitation medicine across colombia	Fernandez-Avila, D.G.; Patino, L.; Gutierrez, J.	2020	Annals of the Rheumatic Diseases	79	SUPPL 1	1964-1965	http://dx.doi.org/10.1136/annrheumdis-2020-eular.6490	Irrelevant
#186	ASSESSING THE CHANGE IN INFERTILITY PATIENT'S SOCIAL MEDIA USE DURING COVID-19 RELATED CLINIC CLOSURES	Morgan, Julie; Trigo, Andreia; Davies, Kate	2020	Fertility and Sterility	114	3 Supplement	e545	http://dx.doi.org/10.1016/j.fertnstert.2020.09.084	Irrelevant
#187	ACCESS TO CARE FOR INFERTILE MEN: WEBSITE EDUCATIONAL CONTENT AMONG ASSISTED REPRODUCTIVE TECHNOLOGY (ART) CLINICS IN THE UNITED STATES	Shabto, Julie M.; Poulose, Katherine; Bennett, Mackenzie P.; Xiao, Angel X.; Hipp, Heather S.; Mehta, Akanksha; Kawwass, Jennifer F.	2020	Fertility and Sterility	114	3 Supplement	e376	http://dx.doi.org/10.1016/j.fertnstert.2020.08.1111	Irrelevant
#188	AN ANALYSIS OF FERTILITY PODCASTS: WHAT ARE PATIENTS LISTENING TO OUTSIDE OF THE CLINIC?	Acosta Go, Virginia-Arlene; Wollschlaeger, Karin; Sullivan, Cathlyn	2020	Fertility and Sterility	114	3 Supplement	e466	http://dx.doi.org/10.1016/j.fertnstert.2020.08.1340	Irrelevant
#189	Bolus: Education delivered stat podcast	Thomas, S.; Jordan, S.; Cooper, G.	2020	British Journal of Haematology	189	Supplement 1	61	http://dx.doi.org/10.1111/bjh.16638	Irrelevant
#191	The surgical oncology files: A podcast-based educational module	Krasnick, B.A.; James, C.A.; Jin, L.; Fields, R.	2020	Annals of Surgical Oncology	27	Supplement 1	S100	http://dx.doi.org/10.1245/s10434-020-08278-z	Irrelevant
#192	Distressed by My Stress Ball: A Tale of Unfortunate Event	Ahmad Zahedi, Ahmad Zulkarnain; Abdul Rahim, Mohd Khalis	2020	Trends in Anaesthesia and Critical Care	30	(Ahmad Zahedi, Abdul Rahim) University of Malaya, Kuala Lumpur, Malaysia	e50	http://dx.doi.org/10.1016/j.tacc.2019.12.125	Irrelevant
#193	Resource to prepare patients for deep inspiration breath hold: the RESPIRE project	Probst, Heidi; Barry, Jane; Lindley, Melanie; Mather, Russell; Newton, Hilary; Rosbottom, Keeley; Ulman, Janet; Willis, Jonathon; Yates, Sue; Burton, Maria; Clough, Helen	2020	Radiography	26	Supplement 1	S10	http://dx.doi.org/10.1016/j.radi.2019.11.027	Irrelevant
#195	Voice of the hyperhidrosis patient: Symptoms, impacts & treatments, insights from large, open FDA-attended meeting	Hebert, Adelaide A.; Glaser, Dee Anna; Ballard, Angela M.; Pieretti, Lisa J.; Pariser, David M.	2019	Journal of the American Academy of Dermatology	81	4 Supplement 1	AB148	http://dx.doi.org/10.1016/j.jaad.2019.06.551	Irrelevant
#196	Outcome of SPEAK OUT! for adults with Parkinson's disease	Behrman, Alison; Cody, Jennifer; Madsen, Christen	2019	Journal of Parkinson's Disease	9	1	133	http://dx.doi.org/10.3233/JPD-199900	Irrelevant
#197	Perioperative Epidural Use and Risk of Delirium in Surgical Patients: A Secondary Analysis of the PODCAST Trial	Vlisides, Phillip E.; Thompson, Aleda; Kunkler, Bryan S.; Mashour, George A.; Maybrier, Hannah R.; Avidan, Michael S.	2019	Anesthesia and Analgesia	128	5	944-952	http://dx.doi.org/10.1213/ANE.0000000000004038	Irrelevant
#198	Postoperative Morbidity after Iterative Ileocolonic Resection for Crohn's Disease: Should we be Worried? A Prospective Multicentric Cohort Study of the GETAID Chirurgie	Abdalla, Solafah; Lefevre, Jeremie H.; Brouquet, Antoine; Benoist, Stephane; Maggiori, Leon; Panis, Yves; Zerbib, Philippe; Denost, Quentin; Germain, Adeline; Cotte, Eddy; Beyer-Berjot, Laura; Munoz-Bongrand, Nicolas; Desfourneaux, Veronique; Rahili, Amine; Duffas, Jean-Pierre; Pautrat, Karine; Denet, Christine; Bridoux, Valerie; Meurette, Guillaume; Faucheron, Jean-Luc; Loriau, Jerome; Guillon, …	2019	Journal of Crohn's and Colitis	13	12	1510-1517	http://dx.doi.org/10.1093/ecco-jcc/jjz091	Irrelevant
#199	National Institutes of Health (NIH) Executive Meeting Summary: Developing Medical Countermeasures to Rescue Opioid-Induced Respiratory Depression (a Trans-Agency Scientific Meeting)-August 6/7, 2019	Yeung, David T.; Harper, Jill R.; Platoff, Gennady E.; Bough, Kristopher J.	2020	Journal of Medical Toxicology	16	1	87-105	http://dx.doi.org/10.1007/s13181-019-00750-x	Irrelevant
#200	ERJ March Podcast: Novel therapies in idiopathic pulmonary fibrosis	Anonymous.	2019	The European respiratory journal	53	3		http://dx.doi.org/10.1183/13993003.E5303-2019	Irrelevant
#203	Managing Transitions in Care and Adherence to Improve Outcomes in Schizophrenia	Lauriello, John; Perkins, Diana O.	2019	The Journal of clinical psychiatry	80	2		http://dx.doi.org/10.4088/JCP.al18010wc1c	Irrelevant
#205	Intravitreal injection of a Rho-kinase inhibitor (fasudil) combined with bevacizumab versus bevacizumab monotherapy for diabetic macular oedema: A pilot randomised clinical trial	Ahmadieh, Hamid; Tofighi, Zahra; Akbarian, Shadi; Nourinia, Ramin; Hafezi-Moghadam, Ali; Sabbaghi, Hamideh; Nakao, Shintaro; Zandi, Souska; Yaseri, Mehdi	2019	British Journal of Ophthalmology	103	7	922-927	http://dx.doi.org/10.1136/bjophthalmol-2018-312244	Irrelevant
#206	Experiences with using e-learning tools in orthopedics in an uncontrolled field study application	Back, David Alexander; Sostmann, Kai; Peters, Harm; von Malotky, Jennifer; Hube, Robert; Hoff, Eike	2019	Orthopaedics and Traumatology: Surgery and Research	105	2	389-393	http://dx.doi.org/10.1016/j.otsr.2019.01.002	Irrelevant
#208	Establishing an online physical exercise program for people with hemophilia	Wagner, Barbara; Hasenohrl, Timothy; Crevenna, Richard; Seuser, Axel; Kruger, Steffen; Herzig, Marie Luca; Hilberg, Thomas; Ay, Cihan	2019	Wiener Klinische Wochenschrift	131	21-22	558-566	http://dx.doi.org/10.1007/s00508-019-01548-1	Irrelevant
#209	Long-term clinical effectiveness of ustekinumab in patients with Crohn's disease who failed biologic therapies: A national cohort study	Liefferinckx, Claire; Franchimont, Denis; Verstockt, Bram; Noman, Maja; Vermeire, Severine; Gils, Ann; Van Kemseke, Catherine; Louis, Edouard; Macken, Elisabeth; De Vos, Martine; Van Moerkercke, Wouter; Rahier, Jean-Francois; Bossuyt, Peter; Dutre, Joris; Humblet, Evelien; Staessen, Dirk; Peeters, Harald; Van Hootegem, Philippe; Baert, Filip	2019	Journal of Crohn's and Colitis	13	11	1401-1409	http://dx.doi.org/10.1093/ecco-jcc/jjz080	Irrelevant
#212	Response to Conservative Treatment for Thumb Carpometacarpal Osteoarthritis Is Associated With Conversion to Surgery: A Prospective Cohort Study	Tsehaie, Jonathan; Porsius, Jarry T.; Rizopoulos, Dimitris; Slijper, Harm P.; Feitz, Reinier; Hovius, Steven E R; Selles, Ruud W.	2019	Physical therapy	99	5	570-576	http://dx.doi.org/10.1093/ptj/pzz009	Irrelevant
#213	Embodied Cognition in Practice: Exploring Effects of a Motor-Based Problem-Solving Intervention	Harbourne, Regina T.; Berger, Sarah E.	2019	Physical therapy	99	6	786-796	http://dx.doi.org/10.1093/ptj/pzz031	Irrelevant
#214	Infectious encephalitis: mimics and chameleons	Toledano, Michel; Davies, Nicholas W S	2019	Practical neurology	19	3	225-237	http://dx.doi.org/10.1136/practneurol-2018-002114	Irrelevant
#215	Assessing the effectiveness of an educational series on prior authorization of IBD treatments	Faler, Whitney; Perez, Jan; Tordoff, Sharon; Gross, Tara; Salinas, Greg	2019	American Journal of Gastroenterology	114	Supplement 1	S18	http://dx.doi.org/10.14309/01.ajg.0000613240.19210.cd	Irrelevant
#217	PRE-RADIOTHERAPY PROSTATE CANCER PATIENT EMPOWERMENT PROGRAM (PC-PEP) - RESULTS OF A FEASIBILITY STUDY	Ilie, Gabriela; Bailly, Greg; Mason, Ross; Bell, David; Rendon, Ricardo; Keats, Melanie; Grandy, Scott; Lawen, Joseph	2019	Radiotherapy and Oncology	139	Supplement 1	S29	http://dx.doi.org/10.1016/S0167-8140%2819%2933351-1	Irrelevant
#218	Planning for survivorship after checkpoint inhibitors: A multidisicplinary education initiative	Perloff, Tara; Dawkins, Monique; Hurd, Mary; Wang, Jennifer; Hallmeyer, Sigrun	2019	Journal of Clinical Oncology	37	Supplement 8		http://dx.doi.org/10.1200/JCO.2019.37.8_suppl.98	Irrelevant
#219	A novel multidisciplinary electronic resource for burn care education	McConnell, S.; DeSantis, L.; Pulikkottil, B.; Hills, J.; Halazon, M.	2019	Journal of Burn Care and Research	40	Supplement 1	S130	http://dx.doi.org/10.1093/jbcr/irz013.221	Irrelevant
#220	Is your post-mastectomy patient missing something? The global success of Knitted Knockers	Kaufman, Cary; Demorest, Barbara	2019	Annals of Surgical Oncology	26	2 Supplement	155-156	http://dx.doi.org/10.1245/s10434-019-07407-7	Irrelevant
#221	Increasing patient access to medical publications	Cappelli, Holly C.; Vreeland, Amanda C.; Barnes, Christopher; Torkabadi, Hossein; Parker, Nicole; Murthy, Shalini	2019	Current Medical Research and Opinion	35	Supplement 2	16	http://dx.doi.org/10.1080/03007995.2019.1587943	Irrelevant
#222	Disclosures: Rewriting the narrative about HIV through creative activism	Spoto, A.; Sparling, N.	2019	HIV Medicine	20	Supplement 5	67	http://dx.doi.org/10.1111/hiv.12739	Irrelevant
#223	Development of a Multi-Disciplinary Endometriosis and Chronic Pelvic Pain Program at a Tertiary Childrens Hospital	Appiah, Leslie; Lenobel, Dana; McCracken, Kate; Hewitt, Geri	2019	Journal of Pediatric and Adolescent Gynecology	32	2	239-240	http://dx.doi.org/10.1016/j.jpag.2019.02.106	Irrelevant
#224	Giving a face to remote management - the digital future of physiotherapy	Head, J.; Armes, H.; James, A.	2019	Physiotherapy (United Kingdom)	105	Supplement 1	e139-e140	http://dx.doi.org/10.1016/j.physio.2018.11.132	Irrelevant
#227	Assessing and Treating Insomnia in Patients With Psychiatric Disorders, Part 1	Benca, Ruth M.; Buysse, Daniel J.	2018	The Journal of clinical psychiatry	79	1		http://dx.doi.org/10.4088/JCP.ME17008PD2C	Irrelevant
#228	Long-Acting Injectable Antipsychotics: Where Do They Fit in the Treatment Plan?	Correll, Christoph U.; Lauriello, John	2018	The Journal of clinical psychiatry	79	1		http://dx.doi.org/10.4088/JCP.AL17017WC1C	Irrelevant
#229	Assessing and Treating Insomnia in Patients With Psychiatric Disorders, Part 2	Benca, Ruth M.; Buysse, Daniel J.	2018	The Journal of clinical psychiatry	79	1		http://dx.doi.org/10.4088/JCP.ME17008PD3C	Irrelevant
#230	Cognitive Impairment in Major Depressive Disorder: A Case Discussion Illustrating Impact, Assessment, and Management	Culpepper, Larry; Lam, Raymond W.; McIntyre, Roger S.	2018	The Journal of clinical psychiatry	79	1		http://dx.doi.org/10.4088/JCP.TK16043PD4C	Irrelevant
#232	A Scottish and Japanese experience of patient-centred diabetic care: descriptive study of interprofessional education on live webinar	Suematsu, Mina; Takahashi, Noriyuki; Okazaki, Kentaro; Joseph, Sundari; Abe, Keiko; Yasui, Hiroki; Haxton, Jenni; McFadyen, Morag; Diack, Lesley; Walker, Patrick	2018	Nagoya journal of medical science	80	4	465-473	http://dx.doi.org/10.18999/nagjms.80.4.465	Irrelevant
#233	A microRNA's journey to the center of the mitochondria	Macgregor-Das, Anne M.; Das, Samarjit	2018	American Journal of Physiology - Heart and Circulatory Physiology	315	2	H206-H215	http://dx.doi.org/10.1152/ajpheart.00714.2017	Irrelevant
#234	Hot Off the Press: SGEM#196: Gastroparesis-I Feel Like Throwing Up	Heitz, Corey; Morgenstern, Justin; Milne, William K.	2018	Academic Emergency Medicine	25	3	317-319	http://dx.doi.org/10.1111/acem.13359	Irrelevant
#235	Differential cardiac hypertrophy and signaling pathways in pressure versus volume overload	You, Jieyun; Wu, Jian; Ye, Yong; Wang, Shijun; Huang, Jiayuan; Wang, Xiaoyan; Zhang, Weijing; Bu, Liping; Ge, Junbo; Zou, Yunzeng; Zhang, Qi; Liu, Haibo; Li, Jiming; Lin, Li	2018	American Journal of Physiology - Heart and Circulatory Physiology	314	3	H552-H562	http://dx.doi.org/10.1152/ajpheart.00212.2017	Irrelevant
#236	The piezo1 cation channel mediates uterine artery shear stress mechanotransduction and vasodilation during rat pregnancy	John, Liam; Ko, Nga Ling; Gokin, Alexander; Gokina, Natalia; Osol, George; Mandala, Maurizio	2018	American Journal of Physiology - Heart and Circulatory Physiology	315	4	H1019-H1026	http://dx.doi.org/10.1152/ajpheart.00103.2018	Irrelevant
#237	"Sometimes You Feel Like the Freak Show": A Qualitative Assessment of Emergency Care Experiences Among Transgender and Gender-Nonconforming Patients	Samuels, Elizabeth A.; Garber, Naomi; Tape, Chantal; Bowman, Sarah; Choo, Esther K.	2018	Annals of Emergency Medicine	71	2	170	http://dx.doi.org/10.1016/j.annemergmed.2017.05.002	Irrelevant
#239	Cannabis and epilepsy	Thomas, Rhys H.; Cunningham, Mark O.	2018	Practical neurology	18	6	465-471	http://dx.doi.org/10.1136/practneurol-2018-002058	Irrelevant
#240	What good are apps in women's health?	Vetter, P.; Vetter, K.	2018	Gynakologe	51	3	253-264	http://dx.doi.org/10.1007/s00129-018-4209-5	Irrelevant
#242	Using podcasts in place of clinic talks for graduate medical education at a multi-site residency program	Shekarchi, Amy; Gordon, Bahareh; Liu, Jasen	2018	Pediatrics	142	1		http://dx.doi.org/10.1542/peds.142.1_MeetingAbstract.620	Irrelevant
#243	An innovative approach to health education: Utilizing an ancestral, integrative and functional medicine education resource with students, clinicians and patients	Abbott, Robert D.	2018	Global Advances in Health and Medicine	7	(Abbott) University of Virginia, Virginia Commonwealth University, Shenandoah Valley, Charlottesville, VA, United States	245	http://dx.doi.org/10.1177/2164956118773837	Irrelevant
#244	An innovative approach to health education: Blending "informal and formal" curricula to expand ancestral, integrative, and functional medicine education	Abbott, Robert D.; Sadowski, Adam; Ruiz, Guillermo; Pope, Zach	2018	Global Advances in Health and Medicine	7	(Abbott) University of Virginia, Charlottesville, VA, United States(Abbott) Virginia Commonwealth University, Shenandoah Valley, Front Royal, VA, United States(Sadowski) National University of Naturopathic Medicine, Portland, OR, United States(Ruiz) South	88-89	http://dx.doi.org/10.1177/2164956118773837	Irrelevant
#245	THE GROWING IMPORTANCE OF DIGITAL CHANNELS IN FORMULARY DECISION MAKING IN THE US	Figlar, H.; Arnold, M.; Wray, J.; Casanova, C.; Hoskins, N.; Fletcher-Louis, M.	2018	Value in Health	21	Supplement 3	S196	http://dx.doi.org/10.1016/j.jval.2018.09.1165	Irrelevant
#247	Podcasts-a sound way for patients and carers to engage with cancer information	Pearce, Angela; Humphries, Elizabeth; Miller, Annie	2018	Asia-Pacific Journal of Clinical Oncology	14	Supplement 7	139-140	http://dx.doi.org/10.1111/ajco.13089	Irrelevant
#248	The International Society of Blood Transfusion (ISBT)-an update on education and training opportunities	Allard, S.; Herczenik, E.; Chapman, J.; Yong Kwon, S.; Wood, E.	2018	Transfusion Medicine	28	Supplement 1	44	http://dx.doi.org/10.1111/tme.12558	Irrelevant
#249	A brave new world: New approaches to knowledge translation in youth mental health	Gersh, Elon; Crlenjak, Caroline; Francey, Shona; Cole, Brittany; O'Bree, Bridget; Purcell, Rosemary	2018	Early Intervention in Psychiatry	12	Supplement 1	232	http://dx.doi.org/10.1111/eip.12724	Irrelevant
#250	An evaluation of the British Association of Dermatologists website Skin Support	Montgomory, K.; Thompson, A.	2018	British Journal of Dermatology	178	5	e349		Irrelevant
#251	A brief needs assessment for a geriatrics podcast for housestaff	Chang, W.; Kota, K.; Handler, S.M.	2018	Journal of the American Geriatrics Society	66	Supplement 2	S230	http://dx.doi.org/10.1111/jgs.15376	Irrelevant
#252	Fundamentals of cardiology: Planning, implementation and evaluation of a training course for non-cardiologists	Ebunlomo, Ebun; Shah, Alpesh; Lazarus, Melanie; Collins, Jennifer; Stein, Kari; Zoghbi, William A.	2018	Journal of the American College of Cardiology	71	11 Supplement 1		http://dx.doi.org/10.1016/S0735-1097%2818%2933189-9	Irrelevant
#253	The food and drug administration is listening: Integrating the voice of the patient in drug development for parkinson's and huntington's diseases	Stephenson, Diane; Romero, Klaus; Podskalny, Gerald; Bastings, Eric; Dunn, Billy; Goldstein, Susanne; Mullin, Theresa	2018	Neurotherapeutics	15	1	255-256	http://dx.doi.org/10.1007/s13311-017-0579-y	Irrelevant
#254	Midwifery students' experiences of learning clinical skills in Iran: a qualitative study	Ahmadi, Golnoosh; Shahriari, Mohsen; Keyvanara, Mahmood; Kohan, Shahnaz	2018	International journal of medical education	9	(Ahmadi) Student Research Committee, School of Nursing and Midwifery, Isfahan University of Medical Sciences, Isfahan, Iran, Islamic Republic of(Shahriari) Nursing and Midwifery Care Research Center, Adult Health Nursing, Isfahan University of Medical Sci	64-71	http://dx.doi.org/10.5116/ijme.5a88.0344	Irrelevant
#256	Science signaling podcast for 6 June 2017: Calcium signaling and dry mouth	Ambudkar, Indu; VanHook, Annalisa M.	2017	Science Signaling	10	482	8004	http://dx.doi.org/10.1126/scisignal.aan8004	Irrelevant
#257	Science Signaling Podcast for 28 February 2017: Balancing autophagy in the stressed heart	Das, Saumya; Vanhook, Annalisa M.	2017	Science Signaling	10	468	eaam9536	http://dx.doi.org/10.1126/scisignal.aam9536	Irrelevant
#258	Science signaling podcast for 14 March 2017: The cancer moonshot	Yaffe, Michael B.; VanHook, Annalisa M.	2017	Science Signaling	10	470	eaan1418	http://dx.doi.org/10.1126/scisignal.aan1418	Irrelevant
#259	Teaching drug utilization review skills via a simulated clinical decision making exercise	Mospan, Cortney M.; Alexander, Katelyn M.	2017	Currents in Pharmacy Teaching and Learning	9	2	282-287	http://dx.doi.org/10.1016/j.cptl.2016.11.021	Irrelevant
#260	The HAT TRICK programme for improving physical activity, healthy eating and connectedness among overweight, inactive men: Study protocol of a pragmatic feasibility trial	Sharp, Paul; Fitzpatrick, Kayla M; Price, Ryley; Caperchione, Cristina M.; Bottorff, Joan L; Oliffe, John L; Johnson, Steven T; Hunt, Kate; Goldenberg, S Larry	2017	BMJ Open	7	9	e016940	http://dx.doi.org/10.1136/bmjopen-2017-016940	Irrelevant
#261	Application of pharmacogenomics to investigate adverse drug reactions to the disease-modifying treatments for multiple sclerosis: A case-control study protocol for dimethyl fumarate-induced lymphopenia	Kowalec, Kaarina; Kingwell, Elaine; Carruthers, Robert; Traboulsee, Anthony; Tremlett, Helen; Marrie, Ruth Ann; Bernatsky, Sasha; Ross, Colin J.D.; Carleton, Bruce	2017	BMJ Open	7	5	e016276	http://dx.doi.org/10.1136/bmjopen-2017-016276	Irrelevant
#262	Safety and efficacy of aneurysm treatment with the WEB: Results of the WEBCAST 2 study	Pierot, Laurent; Gubucz, I.; Szikora, I.; Buhk, J.H.; Fiehler, J.; Holtmannspotter, M.; Herbreteau, D.; Stockx, L.; Spelle, L.; Berkefeld, J.; Januel, A.-C.; Molyneux, A.; Byrne, J.V.; Barreau, X.	2017	American Journal of Neuroradiology	38	6	1151-1555	http://dx.doi.org/10.3174/ajnr.A5178	Irrelevant
#263	Factors Associated with Primary Care Physician Knowledge of the Recommended Regimen for Treating Gonorrhea	Bornstein, Marta; Ahmed, Faruque; Barrow, Roxanne; Risley, Jami Fraze; Simmons, Sheena; Workowski, Kimberly A.	2017	Sexually Transmitted Diseases	44	1	14-17	http://dx.doi.org/10.1097/OLQ.0000000000000542	Irrelevant
#266	The human coronary vasodilatory response to acute mental stress is mediated by neuronal nitric oxide synthase	Melikian, Narbeh; Cabaco, Ana R.; Martin, Katherine; O'Gallagher, Kevin; Shah, Ajay M.; Khan, Sitara G.; Shabeeh, Husain; Khan, Faisal; Chowienczyk, Philip J.	2017	American Journal of Physiology - Heart and Circulatory Physiology	313	3	H578-H583	http://dx.doi.org/10.1152/ajpheart.00745.2016	Irrelevant
#267	Science Signaling Podcast for 24 January 2017: Tissue-specific regulation of L-type calcium channels	Hell, Johannes W.; Navedo, Manuel F.; VanHook, Annalisa M.	2017	Science Signaling	10	463	aam6582	http://dx.doi.org/10.1126/scisignal.aam6582	Irrelevant
#268	CREOG-APGO Annual Meeting 2017	Anonymous.	2017	Obstetrics and Gynecology	130	Supplement 1			Irrelevant
#269	Kinship stigma in community-dwelling people with inflammatory bowel disease: Family acknowledgement matters	Dibley, L.; Williams, E.; Young, P.; Ironside, P.	2017	Journal of Crohn's and Colitis	11	Supplement 1	S490-S491	http://dx.doi.org/10.1093/ecco-jcc/jjx002.922	Irrelevant
#270	Relationship between baseline characteristics and cognition at six months after stroke	Belcher, Andrew; Bath, Philip M.; Sprigg, Nikola	2017	Alzheimer's and Dementia	13	7	P1144-P1145		Irrelevant
#271	Global statistical analysis of outcomes from the 'prevention of decline in cognition after stroke trial' (Podcast)	Scutt, Polly; Bath, Philip M.; Appleton, Jason P.; Sprigg, Nikola	2017	Alzheimer's and Dementia	13	7	P615-P616		Irrelevant
#272	Translation of science to service through digital technology	Pavuluri, Mani N.	2017	Journal of the American Academy of Child and Adolescent Psychiatry	56	10	S120-S121	http://dx.doi.org/10.1016/j.jaac.2017.07.473	Irrelevant
#273	When patient challenges to diagnosis are desirable	Simacek, K.F.	2017	Diagnosis	4	4	eA114	http://dx.doi.org/10.1515/dx-2017-0034	Irrelevant
#275	Integrating the patient voice into primary care continuing education results in improved performance in developing seizure action plans for patients with Epilepsy	Reiter, Jamie C.; Faler, Whitney; Perez, Jan; Tordoff, Sharon B.	2017	Annals of Neurology	82	Supplement 21	S167	http://dx.doi.org/10.1002/ana.25024	Irrelevant
#276	Integrating the patient voice into continuing medical education results in improved clinician knowledge and performance in multiple sclerosis	Reiter, Jamie C.; Perez, Jan; Tordoff, Sharon B.; Faler, Whitney	2017	Annals of Neurology	82	Supplement 21	S94-S95	http://dx.doi.org/10.1002/ana.25024	Irrelevant
#277	Using natural language processing to examine the media uptake of a study on isotretinoin safety hossein mohammadhassanzadeh1	Stewart, Samuel A.; Traynor, Robyn; Sketris, Ingrid S.; Alexander, Susan	2017	Pharmacoepidemiology and Drug Safety	26	Supplement 2	38-39	http://dx.doi.org/10.1002/pds.4275	Irrelevant
#278	Innovations in data acquisition for multimodal brain monitoring: A key component of a neurotrauma program	Chen, Jeff; Tobias, Evan; Chen, Patrick; Sahyouni, Ronald; Tran, Diem K. T.	2017	Journal of Neurotrauma	34	13	A58	http://dx.doi.org/10.1089/neu.2017.29011.abstracts	Irrelevant
#279	Is there a need to increase PCOS awareness?	Teede, H.	2017	Human Reproduction	32	Supplement 1			Irrelevant
#280	The FDA is listening: Integrating the voice of the patient in drug development for Parkinson's and Huntington's diseases	Stephenson, D.; Porter, A.; Romero, K.; Podskalny, G.; Bastings, E.; Dunn, B.; Goldstein, S.; Mullin, T.	2017	Movement Disorders	32	Supplement 2	175	http://dx.doi.org/10.1002/mds.27087	Irrelevant
#281	Behavioral ecological momentary assessment in schizotypy and schizophrenia: Evidence of social dysfunction in daily life	Minor, Kyle; Davis, Beshaun; Marggraf, Matthew; Luther, Lauren; Breier, Alan; Lysaker, Paul; Robbins, Megan	2017	Schizophrenia Bulletin	43	Supplement 1	S256		Irrelevant
#282	Congress and journal practices in a digital and patient-centric era-hasten slowly?	Dickson, Tania; Le, Thao; Sutch, Sue; Woolley, Karen L.	2017	Current Medical Research and Opinion	33	Supplement 1	8	http://dx.doi.org/10.1080/03007995.2017.1297057	Irrelevant
#283	Communicating early career research: The importance of outreach	Raff, Jennifer A.	2017	American Journal of Physical Anthropology	162	Supplement 64	324	http://dx.doi.org/10.1002/ajpa.23210	Irrelevant
#284	Identifying and Understanding the Health Information Experiences and Preferences of Caregivers of Individuals With Either Traumatic Brain Injury, Spinal Cord Injury, or Burn Injury: A Qualitative Investigation	Coffey, Nathan T.; Cassese, James; Patel, Drasti; Weinstein, Ali A.; Cai, Xinsheng; Garfinkel, Steven; Jones, Rebecca; Shaewitz, Dahlia	2017	Journal of medical Internet research	19	5	e159	http://dx.doi.org/10.2196/jmir.7027	Irrelevant
#285	EET intervention on Wnt1, NOV, and HO-1 signaling prevents obesity-induced cardiomyopathy in obese mice	Singh, Shailendra P.; McClung, John A.; Joseph, Gregory; Jiang, Houli; Cao, Jian; Vanella, Luca; Barbagallo, Ignazio; Falck, John R.; Arad, Michael; Shapiro, Joseph I.; Abraham, Nader G.	2017	American Journal of Physiology - Heart and Circulatory Physiology	313	2	H368-H380	http://dx.doi.org/10.1152/ajpheart.00093.2017	Irrelevant
#286	Intensive versus Guideline Blood Pressure and Lipid Lowering in Patients with Previous Stroke: Main results from the pilot prevention of Decline in Cognition after Stroke trial' (PODCAST) randomised controlled trial	Bath, Philip M.; Scutt, Polly; Krishnan, Kailash; Sprigg, Nikola; Blackburn, Daniel J.; Ankolekar, Sandeep; Ballard, Clive; Burns, Alistair; Mant, Jonathan; Passmore, Peter; Pocock, Stuart; Reckless, John; Stewart, Rob; Wardlaw, Joanna M.; Ford, Gary A.	2017	PLoS ONE	12	1	e0164608	http://dx.doi.org/10.1371/journal.pone.0164608	Irrelevant
#287	Interactive anatomical and surgical live stream lectures improve students' academic performance in applied clinical anatomy	Shiozawa, Thomas; Butz, Benjamin; Herlan, Stephan; Kramer, Andreas; Hirt, Bernhard	2017	Anatomical sciences education	10	1	46-52	http://dx.doi.org/10.1002/ase.1623	Irrelevant
#288	A method to calculate adherence to inhaled therapy that reflects the changes in clinical features of asthma	Cushen, Breda; Mokoka, Matshediso; Sulaiman, Imran; MacHale, Elaine; Rapcan, Viliam; D'Arcy, Shona; Killane, Isabelle; Seheult, Jansen; Boland, Fiona; O'Dwyer, Susan M.; Ryder, Sheila A.; Reilly, Richard B.; Costello, Richard W.	2016	Annals of the American Thoracic Society	13	11	1894-1903	http://dx.doi.org/10.1513/AnnalsATS.201603-222OC	Irrelevant
#289	Science signaling podcast for 2 August 2016: Patient. specific protein complexes	Schrum, Adam G.; Neier, Steven C.; VanHook, Annalisa M.	2016	Science Signaling	9	439	pc17	http://dx.doi.org/10.1126/scisignal.aah5912	Irrelevant
#290	SGEM hot off the press: Hypertonic saline in severe traumatic brain injury: A systematic review and meta-analysis of randomized controlled trials	Purdy, Eve; Thoma, Brent; Milne, Ken; Bond, Chris	2016	Canadian Journal of Emergency Medicine	18	5	379-384	http://dx.doi.org/10.1017/cem.2016.374	Irrelevant
#291	FOXO3A regulates BNIP3 and modulates mitochondrial calcium, dynamics, and function in cardiac stress	Chaanine, Antoine H.; Guenzel, Adam J.; Fayyaz, Ahmed U.; Redfield, Margaret M.; Kohlbrenner, Erik; Hajjar, Roger J.; Gamb, Scott I.; Klaus, Katherine; Sreekumaran Nair, K.	2016	American Journal of Physiology - Heart and Circulatory Physiology	311	6	H1540-H1559	http://dx.doi.org/10.1152/ajpheart.00549.2016	Irrelevant
#292	Usefulness of PHQ-9 in primary care to determine meaningful symptoms of low mood: A qualitative study	Malpass, A.; Wiles, N.; Dowrick, C.; Robinson, J.; Gilbody, S.; Lewis, G.; Duffy, L.	2016	British Journal of General Practice	66	643	e78-e84	http://dx.doi.org/10.3399/bjgp16X683473	Irrelevant
#294	Safety and efficacy of aneurysm treatment with WEB: Results of the WEBCAST study	Pierot, Laurent; Costalat, Vincent; Bonafe, Alain; Moret, Jacques; Spelle, Laurent; Szikora, Istvan; Klisch, Joachim; Sychra, Vojtech; Strasilla, Christoph; Herbreteau, Denis; Holtmannspotter, Markus; Weber, Werner; Januel, Anne-Christine; Cognard, Christophe; Liebig, Thomas; Molyneux, Andrew; Byrne, James V.	2016	Journal of Neurosurgery	124	5	1250-1256	http://dx.doi.org/10.3171/2015.2.JNS142634	Irrelevant
#295	Science Signaling podcast for 24 May 2016: Designer estrogens	Katzenellenbogen, Benita S.; Madak-Erdogan, Zeynep; Katzenellenbogen, John A.; Van hook, Annalisa M.	2016	Science Signaling	9	429	pc13	http://dx.doi.org/10.1126/scisignal.aag1040	Irrelevant
#296	Science Signaling Podcast for 10 May 2016: PKCalpha in Alzheimer's disease	Newton, Alexandra C.; Tanzi, Rudolph E.; VanHook, Annalisa M.	2016	Science Signaling	9	427	pc11	http://dx.doi.org/10.1126/scisignal.aaf9436	Irrelevant
#297	Science Signaling Podcast for 5 January 2016: New directions in signaling research	Gough, Nancy R.; VanHook, Annalisa M.; Yaffe, Michael B.	2016	Science Signaling	9	409	pc1	http://dx.doi.org/10.1126/scisignal.aaf1448	Irrelevant
#298	Science signaling podcast for 12 January 2016: GPCR heteromers and schizophrenia	Gonzalez-Maeso, Javier; VanHook, Annalisa M.	2016	Science Signaling	9	410		http://dx.doi.org/10.1126/scisignal.aad9315	Irrelevant
#299	Journal club redesigned: Small groups, landmark studies, and foamed	Bounds, R.; Boone, S.	2016	Western Journal of Emergency Medicine	17	Supplement 1	S61		Irrelevant
#300	ALiEM AIR-Pro Series: Identifying quality content from blogs and podcasts for the senior emergency medicine resident	Zaver, F.; Lin, M.	2016	Canadian Journal of Emergency Medicine	18	Supplement 1	S65	http://dx.doi.org/10.1017/cem.2016.139	Irrelevant
#301	Managing major psychiatric illnesses through tele-consultation in a secondary care setting in rural India	Kale, Neha; Jacob, Innaciammal; Kataria, Raman; Jain, Yogesh; Gogia, Prashant; Laux, Timothy	2016	Annals of Global Health	82	3	323-324		Irrelevant
#302	Engaging physiotherapists in effective knowledge translation-treating tendinopathy effectively	Fearon, A.; Scott, A.; Ezzat, A.; Kennedy, C.; Hoens, A.; Levesque, L.; Kahan, K.; Verhagen, E.	2016	Manual Therapy	25	(Fearon) Trauma and Orthopaedic Research Unit, Australian National University, Canberra, Australia(Fearon) Health, University of Canberra, Canberra, Australia(Scott, Ezzat, Kennedy, Kahan, Hoens) Medicine, University of British Columbia, Vancouver, Canada	e9-e10	http://dx.doi.org/10.1016/j.math.2016.05.008	Irrelevant
#303	"Watch and learn"...The use of video podcasts in the development of manual therapy skills in pre-registration physiotherapy students	Hindle, J.; Hurst, K.	2016	Manual Therapy	25	(Hindle, Hurst) Health Professions MMU, Manchester, United Kingdom	e164	http://dx.doi.org/10.1016/j.math.2016.05.605	Irrelevant
#304	Students as future educational leaders in the development of learning resources: An undergraduate surgical curriculum initiative	Cojocaru, D.; D'Souza, K.; Duffy, D.; Blair, G.	2016	Journal of Investigative Medicine	64	1	212	http://dx.doi.org/10.1136/jim-d-15-00013.178	Irrelevant
#306	Moving on up: Transition night via live interactive webinar	Gooyers, T.A.; Shrubsole, C.; Itterman, J.; Cooper, A.	2016	Pediatric Pulmonology	51	Supplement 45	450	http://dx.doi.org/10.1002/ppul.23576	Irrelevant
#307	Discrimination of Parkinson's disease participants from healthy controls using telephone-quality voice recordings	Arora, S.; Tsanas, A.	2016	Movement Disorders	31	Supplement 2	S266	http://dx.doi.org/10.1002/mds.26688	Irrelevant
#308	Environmental and behavioral correlates of sleep latency in urban neighborhood residents	Berihun, T.; Lavela, J.; Akeeb, A.; Hall Brown, T.; Kobayashi, I.; Mellman, T.A.	2016	Sleep	39	SUPPL. 1	A192		Irrelevant
#309	Central neuraxial blockade and anticoagulants in four minutes: Aiming to improve anaesthetists knowledge of new oral anticoagulants and central neuraxial blockade	Bordoni, J.; Mercer, S.	2016	Anaesthesia	71	SUPPL. 2	13	http://dx.doi.org/10.1111/anae.13350	Irrelevant
#310	Science Signaling podcast for 18 October 2016: ALK combination therapies for lung cancer	Haura, Eric B.; VanHook, Annalisa M.	2016	Science Signaling	9	450	pc20	http://dx.doi.org/10.1126/scisignal.aal0140	Irrelevant
#311	Science Signaling podcast for 13 September 2016: DMF and the immune system	Cravatt, Benjamin F.; Blewett, Megan M.; Teijaro, John R.; VanHook, Annalisa M.	2016	Science Signaling	9	445	pc19	http://dx.doi.org/10.1126/scisignal.aai8956	Irrelevant
#312	Recognizing and managing insomnia in primary care and specialty settings	Krystal, Andrew D.; Sorscher, Adam J.	2016	The Journal of clinical psychiatry	77	4	e471	http://dx.doi.org/10.4088/JCP.15029wc1c	Irrelevant
#314	Webinars and wellbeing awards to support good mental health	Anonymous.	2016	The Veterinary record	178	16	389-390	http://dx.doi.org/10.1136/vr.i2099	Irrelevant
#315	Science signaling podcast for 24 November 2015: Antidepressants and epigenetics	Rein, Theo; VanHook, Annalisa M.	2015	Science Signaling	8	404	pc29	http://dx.doi.org/10.1126/scisignal.aad8264	Irrelevant
#316	Molecular features of the sortase enzyme family	Davies, Abigail H.; Acharya, K. Ravi; Bradshaw, William J.; Chambers, Christopher J.; Roberts, April K.; Shone, Clifford C.	2015	FEBS Journal	282	11	2097-2114	http://dx.doi.org/10.1111/febs.13288	Irrelevant
#317	Diagnosis and treatment of polycystic ovary syndrome (PCOS): An interview with Richard Legro	Legro, Richard	2015	BMC Medicine	13	1	2025-05-01	http://dx.doi.org/10.1186/s12916-015-0299-2	Irrelevant
#318	Type and extent of knowledge translation resources published by peer-reviewed rehabilitation journals	Jindal, Pranay; MacDermid, Joy C.	2015	Critical Reviews in Physical and Rehabilitation Medicine	27	2025-04-02	105-122	http://dx.doi.org/10.1615/CritRevPhysRehabilMed.2016014759	Irrelevant
#319	Role of "National center for industrial hygiene and occupational diseases" with Kazakhstan Republic Health Ministry and Social development Ministry in training of occupational therapists in Kazakhstan Republic	Otarbayeva, M.B.	2015	Meditsina truda i promyshlennaia ekologiia		7	24-26		Irrelevant
#320	The C4 region as a target for HIV entry inhibitors - NMR mapping of the interacting segments of T20 and gp120	Moseri, Adi; Biron, Zohar; Anglister, Jacob; Arshava, Boris; Naider, Fred; Scherf, Tali	2015	FEBS Journal	282	24	4643-4657	http://dx.doi.org/10.1111/febs.13541	Irrelevant
#321	An Internet-Based Collaborative Cancer Conference for Rectal Cancer Influenced Surgeon Treatment Recommendations	Francescutti, Valerie; Amin, Nalin; Cadeddu, Margherita; Eskicioglu, Cagla; Forbes, Shawn; Kelly, Stephen; Yang, Ilun; Coates, Angela; Grubac, Vanja; Simunovic, Marko; Tsai, Scott	2015	Annals of Surgical Oncology	22	7	2143-2150	http://dx.doi.org/10.1245/s10434-014-4216-2	Irrelevant
#322	Effect of experimental stress on the small bowel and colon in healthy humans	Pritchard, S.E.; Hoad, C.L.; Gowland, P.A.; Garsed, K.C.; Lingaya, M.; Banwait, R.; Thongborisute, W.; Roberts, E.; Costigan, C.; Marciani, L.; Spiller, R.C.	2015	Neurogastroenterology and Motility	27	4	542-549	http://dx.doi.org/10.1111/nmo.12529	Irrelevant
#323	Do signals of a hand-held TETRA transmitter affect cognitive performance, well-being, mood or somatic complaints in healthy young men? Results of a randomized double-blind cross-over provocation study	Sauter, Cornelia; Eggert, Torsten; Dorn, Hans; Marasanov, Alexander; Hansen, Marie-Luise; Peter, Anita; Danker-Hopfe, Heidi; Schmid, Gernot; Bolz, Thomas	2015	Environmental Research	140	(Sauter, Eggert, Dorn, Marasanov, Hansen, Peter, Danker-Hopfe) Competence Centre of Sleep Medicine, Charite-Universitaetsmedizin Berlin, Hindenburgdamm 30, Berlin 12200, Germany(Schmid) Seibersdorf Laboratories, Seibersdorf 2444, Austria(Bolz) Institute o	85-94	http://dx.doi.org/10.1016/j.envres.2015.03.021	Irrelevant
#324	Cellular processes associated with LRRK2 function and dysfunction	Bandopadhyay, Rina; Manzoni, Claudia; Wallings, Rebecca	2015	FEBS Journal	282	15	2806-2826	http://dx.doi.org/10.1111/febs.13305	Irrelevant
#325	Digital audio recording of initial patient visits to an ocular oncology clinic: A pilot study	Damato, Bertil E.; Seider, Michael I.	2015	Ophthalmic Surgery Lasers and Imaging Retina	46	5	597-599	http://dx.doi.org/10.3928/23258160-20150521-16	Irrelevant
#327	Novel genetic advances in schizophrenia: an interview with Michael O'Donovan	O'Donovan, Michael	2015	BMC Medicine	13	1	181	http://dx.doi.org/10.1186/s12916-015-0417-1	Irrelevant
#328	Concurrent psychological stress and infectious colitis is key to sustaining enhanced peripheral sensory signaling	Spreadbury, I.; Ochoa-Cortes, F.; Ibeakanma, C.; Martin, N.; Hurlbut, D.; Vanner, S.J.	2015	Neurogastroenterology and Motility	27	3	347-355	http://dx.doi.org/10.1111/nmo.12497	Irrelevant
#329	Science signaling podcast: 25 August 2015	Rosen, Todd; Wang, Bingbing; VanHook, Annalisa M.	2015	Science Signaling	8	391		http://dx.doi.org/10.1126/scisignal.aad1543	Irrelevant
#330	Science signaling podcast: 13 January 2015		2015	Science Signaling	8	359	4523	http://dx.doi.org/10.1126/scisignal.aaa4523	Irrelevant
#331	Science signaling Podcast: 3 February 2015	Walker, Matthew P.; Major, Michael B.; VanHook, Annalisa M.	2015	Science Signaling	8	362	pc3	http://dx.doi.org/10.1126/scisignal.aaa7112	Irrelevant
#333	Refocussing staff development activities 'in the cloud'	Matthews, K.	2015	Journal of Medical Radiation Sciences	62	Supplement 1	43	http://dx.doi.org/10.1002/jmrs.1_112/full	Irrelevant
#334	A consensus workshop to develop risk-based selection criteria for the next siop trial of "sight-saving therapy" for children with nf1-associated optic pathway glioma (NF1-OPG)	Opocher, E.; Liu, J.F.; Meijer, L.; Evans, J.; Grundy, R.; Walker, D.; Deasy, R.; Azizi, A.A.; Ferner, R.; Jaspan, T.; Simmons, I.; Sehested, A.M.; Chambers, T.; Thomas, S.; Schmook, M.; Pemp, B.; Grill, J.; Le Deley, M.C.; Brard, C.; Warmuth-Metz, M.; Hernaiz, P.; Nissen, K.R.; Ehlers-Hansen, C.; Lucchetta, M.; Hargrave, D.; O'Hare, P.; Hammond, C.; Picton, S.; Avula, S.; Lischka, T.	2015	Pediatric Blood and Cancer	62	Supplement 4	S148-S149	http://dx.doi.org/10.1002/pbc.25715	Irrelevant
#335	Acute Coronary Syndromes (ACS) in Egypt	Aboelenein, Hisham	2015	World Heart Journal	7	4	213		Irrelevant
#336	The response of objectively-measured cough to treatment in tuberculosis: An exploratory study	Turner, R.D.; Bothamley, G.H.; Birring, S.S.	2015	Thorax	70	SUPPL. 3	A25-A26	http://dx.doi.org/10.1136/thoraxjnl-2015-207770.43	Irrelevant
#337	Development and evaluation of manual therapy video podcasts as a resource for teaching and learning physiotherapy skills	Mishra, S.; Hurst, K.M.; Hindle, J.	2015	Physiotherapy (United Kingdom)	101	SUPPL. 1	eS567	http://dx.doi.org/10.1016/j.physio.2015.03.3385	Irrelevant
#338	Women's health physiotherapy facebook group: Using social media to develop an international clinical special interest group	Greene, G.; Croft, S.; Lyons, M.; Ryan, M.	2015	Physiotherapy (United Kingdom)	101	SUPPL. 1	eS482-eS483	http://dx.doi.org/10.1016/j.physio.2015.03.3275	Irrelevant
#340	Effects of oropharyngeal exercises on snoring: A randomized trial	Kayamori, F.; Hirata, R.P.; Gregorio, M.G.; Alencar, A.M.; Drager, L.F.; Genta, P.R.; Lorenzi-Filho, G.; Ieto, V.; Montes, M.I.	2015	American Journal of Respiratory and Critical Care Medicine	191	MeetingAbstracts			Irrelevant
#341	"Sometimes you get to feel like the freak show": Transgender and gender-non-conforming patient experiences and barriers to emergency care	Samuels, E.A.; Choo, E.; Tape, C.; Garber, N.; Bowman, S.	2015	Annals of Emergency Medicine	66	4 SUPPL. 1	S57		Irrelevant
#342	Foam simulation website	Ritchie, Michael	2015	Academic Emergency Medicine	22	5 SUPPL. 1	S429-S430	http://dx.doi.org/10.1111/acem.12644	Irrelevant
#343	Preventing diabetes in primary care: Providers' perspectives about the value of diagnosing and treating prediabetes	Kandula, Namratha R.; Moran, Margaret R.; Tang, Joyce W.	2015	Journal of General Internal Medicine	30	SUPPL. 2	S235		Irrelevant
#345	Evaluating Didactic Methods for Training Medical Students in the Use of Bedside Ultrasound for Clinical Practice at a Faculty of Medicine in Romania	Florescu, Cosmin C.; Mullen, Jeffrey A.; Nguyen, Vivian M.y; Sanders, Brooke E.; Vu, Priscilla Q.uynh-Phuon	2015	Journal of ultrasound in medicine : official journal of the American Institute of Ultrasound in Medicine	34	10	1873-1882	http://dx.doi.org/10.7863/ultra.14.09028	Irrelevant
#346	Using mechanism of action to choose medications for treatment-resistant depression	Thase, Michael E.; Schwartz, Thomas L.	2015	The Journal of clinical psychiatry	76	9	e1147	http://dx.doi.org/10.4088/JCP.14052wc1c	Irrelevant
#347	Novel Therapeutics in Multiple Sclerosis Management: Clinical Applications	Leist, Thomas; Hunter, Samuel F.; Kantor, Daniel; Markowitz, Clyde	2014	American Journal of Medicine	127	1	S2	http://dx.doi.org/10.1016/j.amjmed.2013.06.015	Irrelevant
#348	Do pediatricians apply the 2009 NASPGHAN-ESPGHAN guidelines for the diagnosis and management of gastroesophageal reflux after being trained?	Quitadamo, Paolo; Miele, Erasmo; Staiano, Annamaria; Urbonas, Vaidotas; Papadopoulou, Alexandra; Roman, Enriqueta; Pavkov, Danijela J.; Orel, Rok; Dias, Jorge A.; Kostovski, Aco; Villani, Alberto	2014	Journal of Pediatric Gastroenterology and Nutrition	59	3	356-359	http://dx.doi.org/10.1097/MPG.0000000000000408	Irrelevant
#349	Advances in treating HER2-positive breast cancer: An interview with Sunil Verma	Verma, Sunil	2014	BMC Medicine	12	1	129	http://dx.doi.org/10.1186/s12916-014-0129-y	Irrelevant
#350	Global mental health: An interview with Vikram Patel	Patel, Vikram	2014	BMC Medicine	12	1	44	http://dx.doi.org/10.1186/1741-7015-12-44	Irrelevant
#351	Science signaling podcast: 23 December 2014	Wood, Kris C.; VanHook, Annalisa M.	2014	Science Signaling	7	357	pc33	http://dx.doi.org/10.1126/scisignal.aaa4213	Irrelevant
#352	Adoptive immunotherapy with genetically modified lymphocytes in allogeneic stem cell transplantation	Cieri, Nicoletta; Mastaglio, Sara; Oliveira, Giacomo; Casucci, Monica; Bondanza, Attilio; Bonini, Chiara	2014	Immunological Reviews	257	1	165-180	http://dx.doi.org/10.1111/imr.12130	Irrelevant
#353	Adoptive immunotherapy for cancer	Ruella, Marco; Kalos, Michael	2014	Immunological Reviews	257	1	14-38	http://dx.doi.org/10.1111/imr.12136	Irrelevant
#354	Echo-Guided Life support (EGLS): An algorithmic approach to the patient in shock	Valois, M.; Lanctot, J.	2014	Canadian Journal of Emergency Medicine	16	SUPPL. 1	S29-S30	http://dx.doi.org/10.1017/S1481803500003171	Irrelevant
#356	Predictive significance of actinin-4 (ACTN4) gene expression in early-stage non-small cell lung cancer (NSCLC)	Yamada, T.; Honda, K.	2014	International Journal of Radiation Oncology Biology Physics	90	5 SUPPL. 1	S15		Irrelevant
#357	Keeping up with progress in the field of immunology and primary immunodeficiencies. results of a survey among ESID members	Olbrich, P.; Gonzalez-Granado, L.I.; Feberova, J.; Rizzi, M.; Janda, A.	2014	Journal of Clinical Immunology	34	2 SUPPL. 1	S350	http://dx.doi.org/10.1007/s10875-014-0101-9	Irrelevant
#358	Prevention of Decline in Cognition after Stroke Trial: Final results of a factorial randomised trial of blood pressure and lipid lowering (PODCAST)	Bath, P.; Krishnan, K.; Blackburn, D.; Ford, G.; Ballard, C.; Burns, A.; Mant, J.; Passmore, P.; Pocock, S.; Reckless, J.; Stewart, R.; Wardlaw, J.	2014	International Journal of Stroke	9	SUPPL. 4	9	http://dx.doi.org/10.1111/ijs.12374	Irrelevant
#359	Blocks for every anaesthesiologist-blocks for specialists	Van Geffen, G.	2014	Regional Anesthesia and Pain Medicine	39	5 SUPPL. 1	e61-e63	http://dx.doi.org/10.1097/AAP.0000000000000142	Irrelevant
#360	On-going clinical trials podcast: Prevention of decline in cognition after stroke trial: A factorial randomized trial of blood pressure and lipid lowering	Bath, P.M.W.; Krishnan, K.; Utton, S.; Whittamore, K.H.; Scutt, P.	2014	International Journal of Stroke	9	SUPPL. 3	249	http://dx.doi.org/10.1111/ijs.12375	Irrelevant
#361	High intensity intermittent exercise reverses abnormal cardiac function in people with type 2 diabetes: An MRI/S study	Cassidy, S.A.; Thoma, C.; Hallsworth, K.; Jakovljevic, D.G.; Trenell, M.I.; Parikh, J.; Hollingsworth, K.G.; Taylor, R.	2014	Diabetologia	57	1 SUPPL. 1	S258	http://dx.doi.org/10.1007/s00125-014-3355-0	Irrelevant
#362	Providing parents with information on pain management for their children undergoing needle procedures. What do paediatric nurses and doctors think about it?	Son, D.; Williams, S.; Martin, J.; Sifaoui, S.; Dalia, C.; Bennett, S.; Huang, D.; Chaudhry, N.; Gilani, S.; Bisheswar, R.; Fijten, R.; Kang, M.	2014	Archives of Disease in Childhood	99	SUPPL. 1	A178	http://dx.doi.org/10.1136/archdischild-2014-306237.408	Irrelevant
#363	Narcolepsy community's response to FDA patient-focused drug development initiative	Patterson, M.A.; Honig, E.; Kowalczyk, S.; Rorie, K.	2014	Sleep	37	SUPPL. 1	A380-A381		Irrelevant
#364	Barriers to recovery after concussion	Voigt, Niesha; Shetty, Teena; Manning, Erin; Nguyen, Joseph; Villegas, Christine; Cummings, Kelianne; Singer, Maxwell	2014	Neurology	82	10 SUPPL. 1			Irrelevant
#365	Barriers to recovery after concussion	Shetty, Teena; Manning, Erin; Nguyen, Joseph; Cummings, Kelianne; Villegas, Christine; Voigt, Niesha; Singer, Maxwell	2014	Brain Injury	28	2025-06-05	621-622	http://dx.doi.org/10.3109/02699052.2014.892379	Irrelevant
#369	Webcam delivery of the Camperdown Program for adolescents who stutter: a phase II trial	Carey, Brenda; O'Brian, Sue; Lowe, Robyn; Onslow, Mark	2014	Language, speech, and hearing services in schools	45	4	314-324	http://dx.doi.org/10.1044/2014_LSHSS-13-0067	Irrelevant
#370	Science signaling Podcast: 2 july 2013	Alitalo, Kari; VanHook, Annalisa M.	2013	Science Signaling	6	282	2004435	http://dx.doi.org/10.1126/scisignal.2004435	Irrelevant
#371	The development of continuous positive airway pressure: An interview with Dr. George Gregory	Yaster, Myron; Mai, Christine L.; Firth, Paul	2013	Paediatric Anaesthesia	23	1	2025-08-03	http://dx.doi.org/10.1111/pan.12075	Irrelevant
#372	Prevention of Decline in Cognition after Stroke Trial (PODCAST): A study protocol for a factorial randomised controlled trial of intensive versus guideline lowering of blood pressure and lipids	Blackburn, Daniel J.; Krishnan, Kailash; Fox, Lydia; Sprigg, Nikola; Bath, Philip M.W.; Ballard, Clive; Burns, Alistair; Ford, Gary A.; Mant, Jonathan; Passmore, Peter; Pocock, Stuart; Reckless, John; Stewart, Rob; Wardlaw, Joanna	2013	Trials	14	1	401	http://dx.doi.org/10.1186/1745-6215-14-401	Irrelevant
#374	Science signaling podcast: 29 January 2013	Meier, Friedegund; Vanhook, Annalisa M.	2013	Science Signaling	6	260	pc3	http://dx.doi.org/10.1126/scisignal.2003968	Irrelevant
#375	Evaluation of selected speech parameters after prosthesis supply in patients with maxillary or mandibular defects	Muller, Rainer; Hohlein, Andreas; Wolf, Annette; Markwardt, Jutta; Schulz, Matthias C.; Range, Ursula; Reitemeier, Bernd	2013	Onkologie(Czech Republic)	36	10	547-552	http://dx.doi.org/10.1159/000355154	Irrelevant
#377	The DSM-5 - an interview with David Kupfer	Kupfer, David	2013	BMC Medicine	11	1	203	http://dx.doi.org/10.1186/1741-7015-11-203	Irrelevant
#378	Patients' educational needs about topical treatments for psoriasis	Martin, Sabrina L.; McGoey, Suzanne T.; Bebo Jr., Bruce F.; Feldman, Steven R.	2013	Journal of the American Academy of Dermatology	68	6	e163-e168	http://dx.doi.org/10.1016/j.jaad.2012.04.016	Irrelevant
#379	Science Signaling podcast: 2 April 2013	Xu, Risheng; Van Hook, Annalisa M.	2013	Science Signaling	6	269		http://dx.doi.org/10.1126/scisignal.2004156	Irrelevant
#380	The patient experience of the mrsa screening process and the impact of a MRSA positive result: A qualitative study	Loveday, H.; Tingle, A.; Lafarge, C.; Freeman, O.; Whitfield, A.; Currie, K.; Prieto, J.	2013	Antimicrobial Resistance and Infection Control	2	SUPPL. 1			Irrelevant
#381	Potential value and utility of technology to foster interprofessional discussion and education among emergency medicine health care professionals: a preliminary needs assessment	Riley, J.; Barratt, L.; Rozmovits, L.	2013	Canadian Journal of Emergency Medicine	15	Suppl 1	S6		Irrelevant
#383	IFCC public relations: Strategy and activities	Jacobs, E.	2013	Biochimica Clinica	37	SUPPL. 1	S26		Irrelevant
#384	Do needles have to hurt? Use of a podcast to raise parental awareness of analgesia for painful procedures in children	Son, D.; Chaudhry, N.; Govindaraj, S.; Hassan, K.; Kube-Clare, M.; Machta, J.; Gunaratnam, I.; Cheung, S.; Nicholson, J.	2013	Regional Anesthesia and Pain Medicine	38	5 SUPPL. 1	E145-E146	http://dx.doi.org/10.1097/AAP.0b013e3182a6a39d	Irrelevant
#385	Successful transition to anesthesia residency training: A multicenter study of an online distance-learning program designed to prepare interns for anesthesia residency training	Erlendson, Matthew J.; Chu, Larry F.; Ngai, Lynn; Garbin, Monica Cristina	2013	Anesthesia and Analgesia	117	SUPPL. 1	17-18		Irrelevant
#386	Adolescents' sex education using new digital media: The personal motivations and interactive experiences of young people online at Reddit.com	Simon, L.	2013	European Journal of Contraception and Reproductive Health Care	18	SUPPL. 1	S224-S225	http://dx.doi.org/10.3109/13625187.2013.793038	Irrelevant
#387	Resuscitation elective for emergency medicine residents interested in critical care	Mosier, Jarrod M.; Min, Alice; Fiorello, Albert	2013	Academic Emergency Medicine	20	5 SUPPL. 1	S339	http://dx.doi.org/10.1111/acem.12118	Irrelevant
#388	Comprehensive community-based model to reduce admissions and readmissions: SCAN health plan's approach	Batra, R.	2013	Journal of the American Geriatrics Society	61	SUPPL. 1	S175	http://dx.doi.org/10.1111/jgs.12263	Irrelevant
#389	Models of care & activities to prevent osteoporos is and fractures in bangalore (South India): A reflection and response to call for action	Shankar, Mythri	2013	Osteoporosis International	24	1 SUPPL. 1	S65-S67	http://dx.doi.org/10.1007/s00198-013-2307-8	Irrelevant
#390	Discussion podcast--"health services research funding and the Foundation for Physical Therapy"	Boissonnault, William G.; Craik, Rebecca L.; Riddle, Daniel L.	2013	Physical therapy	93	10	e1	http://dx.doi.org/10.2522/ptj.2013.93.10.e1	Irrelevant
#392	Applying antithrombotic therapies to improve outcomes in patients with atrial fibrillation	Cannon, Chris; Ezekowitz, Michael D; Granger, Christopher	2013	The American journal of cardiology	112	4	S3		Irrelevant
#393	Physical pain associated with depression: Results of a survey in Japanese patients and physicians	Shimodera, Shinji; Kawamura, Aoi; Furukawa, Toshi A.	2012	Comprehensive Psychiatry	53	6	843-849	http://dx.doi.org/10.1016/j.comppsych.2011.11.004	Irrelevant
#394	Rothstein Roundtable Podcast--"Medical Homes, PACA, IFDS--Where do physical therapists fit in a reforming health care environment? "	Cochran-Comstock, Stacey; Delitto, Anthony; Oddo, Carolyn	2012	Physical therapy	92	8	1078	http://dx.doi.org/10.2522/ptj.2012.92.8.1078	Irrelevant
#395	Discussion podcast--on "a comparison of health care use for physician-referred and self-referred episodes of outpatient physical therapy "	Duffy, Pamela A; Johnson, Michael; Pendergast, Jane; Resnik, Linda	2012	Physical therapy	92	1	179	http://dx.doi.org/10.2522/ptj.2012.92.1.179	Irrelevant
#397	Implementation of the eLearning project NESTOR: A network for students in traumatology and orthopedics	Back, D.A.; Haberstroh, N.; Hoff, E.; Haas, N.P.; Perka, C.; Plener, J.; Schmidmaier, G.	2012	Chirurg	83	1	45-53	http://dx.doi.org/10.1007/s00104-011-2102-z	Irrelevant
#398	Building a solid foundation in diabetes: The nuts and bolts of insulin therapy	Garber, Alan J.; Repas, Thomas; Kruger, Davida F.; Alamia, Rodolfo	2012	American Journal of Medicine	125	11	S1	http://dx.doi.org/10.1016/j.amjmed.2012.05.004	Irrelevant
#399	National rheumatoid arthritis society workwise workshops' online resources: Tools to help people with rheumatoid arthritis remain in the workplace or get back to work	Jacklin, Clare; Bosworth, Ailsa M.	2012	Rheumatology (United Kingdom)	51	SUPPL. 3		http://dx.doi.org/10.1093/rheumatology/kes117	Irrelevant
#400	Website: 'Portal for Integrative Medicine'	Julia, Munchbach; Sonja, Schulze-Trautmann; Sophia, Riekert Anna; Julia, Bader; Stephan, Allmendinger; Franziska, Muller; Eva, Wartner	2012	European Journal of Integrative Medicine	4	SUPPL. 1	163	http://dx.doi.org/10.1016/j.eujim.2012.07.856	Irrelevant
#401	The impact of penile cancer treatment on sexual relationships: A qualitative enquiry	Witty, K.; Branney, P.; Evans, J.; Bullen, K.; White, A.; Eardley, I.	2012	Journal of Sexual Medicine	9	SUPPL. 4	220	http://dx.doi.org/10.1111/j.1743-6109.2012.02863.x	Irrelevant
#402	Lecture on the US regulatory environment of regenerative medicine	Witten, C.	2012	Journal of Tissue Engineering and Regenerative Medicine	6	SUPPL. 1	422-423	http://dx.doi.org/10.1002/term.1586	Irrelevant
#403	A novel approach to emergency medicine ultrasonographic education during medical student clerkships and its impact on testing: A pilot program	Wei, G.; Geria, R.N.; McCoy, J.V.; Church, A.F.; Kapitanyan, R.; Ohman-Strickland, P.A.; Wormann, D.; Eisenstein, R.M.; Riggs, R.L.	2012	Annals of Emergency Medicine	60	5	S187	http://dx.doi.org/10.1016/j.annemergmed.2012.07.095	Irrelevant
#404	Understanding rural rehabilitation practice: Perspectives from occupational therapists and physical therapists in rural and remote british columbia	Roots, Robin; Brown, Helen; Bainbridge, Lesley; Li, Linda	2012	Journal of Rheumatology	39	8	1724-1725	http://dx.doi.org/10.3899/jrheum.120615	Irrelevant
#405	Innovative patient education model to reach diverse populations	Messner, C.	2012	Psycho-Oncology	21	SUPPL. 1	88	http://dx.doi.org/10.1111/j.1099-1611.2011.03029_1.x	Irrelevant
#406	Integration of palliative care skills for medical students through team based learning	Havas, Nancy; Marks, Sean	2012	Journal of Pain and Symptom Management	43	2	433	http://dx.doi.org/10.1016/j.jpainsymman.2011.12.202	Irrelevant
#407	Professional development webinars for pharmacists	Buxton, Eric C; Burns, Erik C; De Muth, James E	2012	American journal of pharmaceutical education	76	8	155		Irrelevant
#409	Pre-hospital management of adults with life-threatening emergencies	Wattel, Francis; Dubois, Francois	2012	Bulletin de l'Academie Nationale de Medecine	196	2025-05-04	887-891		Irrelevant
#410	Diagnosis and management of primary hyperparathyroidism in Europe	Langdahl, B.L.; Ralston, S.H.	2012	QJM	105	6	519-525	http://dx.doi.org/10.1093/qjmed/hcr225	Irrelevant
#412	Innovative technology offers virtual visitation for families	Thibeau, Shelley; Ricouard, Dawn; Gilcrease, Carolyn	2012	Journal of continuing education in nursing	43	10	439-440		Irrelevant
#414	Beyond the resistance: how novel neurobiological understandings of depression may lead to advanced treatment strategies	Jain, Rakesh; Jackson, W Clay	2012	The Journal of clinical psychiatry	73	11	e30		Irrelevant
#415	Producer assessment of dairy extension programming in Kentucky	Russell, R.A.; Bewley, J.M.	2011	Journal of Dairy Science	94	5	2637-2647	http://dx.doi.org/10.3168/jds.2010-3840	Irrelevant
#416	Therapeutic uses of the WebCam in child psychiatry	Chlebowski, Susan; Fremont, Wanda	2011	Academic psychiatry : the journal of the American Association of Directors of Psychiatric Residency Training and the Association for Academic Psychiatry	35	4	263-267		Irrelevant
#417	Using moderator-based algorithms and electronic medical records to achieve optimal outcomes in depression	Shelton, Richard C; Trivedi, Madhukar H	2011	The Journal of clinical psychiatry	72	7	e24		Irrelevant
#418	SORGOdb: Superoxide reductase gene ontology curated dataBase	Lucchetti-Miganeh, Celine; Goudenege, David; Salbert, Gilles; Barloy-Hubler, Frederique; Thybert, David	2011	BMC Microbiology	11	(Lucchetti-Miganeh, Goudenege, Thybert, Salbert, Barloy-Hubler) CNRS UMR 6026, ICM, Universite de Rennes 1, 35042 Rennes, France(Thybert) EMBL-EBI Wellcome Trust Genome Campus, Hinxton Cambridgeshire, CB10 1SD, United Kingdom	105	http://dx.doi.org/10.1186/1471-2180-11-105	Irrelevant
#419	Salus-on-trent: An E-learning, accessible learning town for health (stealth)	Waterfield, J.; Chesterton, L.; Jackson, S.; Smale, T.	2011	Physiotherapy (United Kingdom)	97	SUPPL. 1	eS1622-eS1623	http://dx.doi.org/10.1016/j.physio.2011.04.003	Irrelevant
#420	How can we scaffold learner autonomy by innovative assessment activities?	Gummesson, C.; Nordmark, E.	2011	Physiotherapy (United Kingdom)	97	SUPPL. 1	eS1501-eS1502	http://dx.doi.org/10.1016/j.physio.2011.04.003	Irrelevant
#421	Blended teaching strategies in physiotherapy to optimize variety learning in students	Eksteen, C.	2011	Physiotherapy (United Kingdom)	97	SUPPL. 1	eS1476	http://dx.doi.org/10.1016/j.physio.2011.04.003	Irrelevant
#422	The use of podcasting in teaching physiology	Kay, Ian Stuart	2011	FASEB Journal	25	Meeting Astracts			Irrelevant
#423	Efficacy of a training program to achieve competence in lung and pleural ultrasound	Uppalapati, Aditya; Oropello, John; Mukkera, Satyanarayana Reddy; Jamkhana, Zafar Akram; DelGiudice, Rosanna; Sherman, Brian	2011	Chest	140	4 MEETING ABSTRACT		http://dx.doi.org/10.1378/chest.1119868	Irrelevant
#424	Teaching and learning with virtual campus tools: The virtual pharmacology classroom 2.0	Gilabert, J.A.; Ros-Rodriguez, J.M.; Encinas, T.	2011	Basic and Clinical Pharmacology and Toxicology	109	SUPPL. 2	2025-08-07	http://dx.doi.org/10.1111/j.1742-7843.2011.00771.x	Irrelevant
#425	Health promotion (HP) and health outcomes: Impacts of old and new media campaigns on referral patterns for HIV testing: Implications for the National HIV Saving Lives Campaign	Hartland, D.; D'Aguilar, C.; Berktay, L.; Tomkinson, A.; Price, S.; Wressel, A.; Hussain, S.; Duffton, R.; Home, J.; Sheridan, J.; Anderson, N.; Barnett, C.; Williams, J.; Begum, S.; Taylor, S.	2011	HIV Medicine	12	SUPPL. 1	66	http://dx.doi.org/10.1111/j.1468-1293.2011.00925.x	Irrelevant
#426	A pilot study: Radiology vodcasting in the ultrasound and China	Wang, P.; Roubidoux, M.; Xue, H.; Martin, T.	2011	American Journal of Roentgenology	196	5 SUPPL.	A120		Irrelevant
#427	The teen impact experience: A web-casting pilot project for teens with cancer and blood diseases	Gonzalez-Morkos, B.; Kuperberg, A.; Zavala, O.; Quinonez, B.; Booth, C.	2011	Psycho-Oncology	20	1 SUPPL. 1	42-43	http://dx.doi.org/10.1111/j.1755-148X.2011.01915.x	Irrelevant
#428	Utilizing Technological Innovations To Enhance Psychotherapy Supervision, Training, and Outcomes	Barnett, Jeffrey E.	2011	Psychotherapy	48	2	103-108	http://dx.doi.org/10.1037/a0023381	Irrelevant
#429	Clazosentan, an endothelin receptor antagonist, in patients with aneurysmal subarachnoid haemorrhage undergoing surgical clipping: A randomised, double-blind, placebo-controlled phase 3 trial (CONSCIOUS-2)	Macdonald, R Loch; Frey, Aline; Kassell, Neal; Higashida, Randall T; Marr, Angelina; Keller, Emanuela; Mayer, Stephan A; Molyneux, Andy; Raabe, Andreas; Vajkoczy, Peter; Wanke, Isabel; Bach, Doris; Roux, Sebastien	2011	The Lancet Neurology	10	7	618-625	http://dx.doi.org/10.1016/S1474-4422%2811%2970108-9	Irrelevant
#430	Update on wartime vascular injury	Patel, Bhavin; Fox, Charles J.; Clouse, W. Darrin	2011	Perspectives in Vascular Surgery and Endovascular Therapy	23	1	13-25	http://dx.doi.org/10.1177/1531003511400625	Irrelevant
#431	The psychoactive effects of antidepressants and their association with suicidality	Goldsmith, Lucy; Moncrieff, Joanna	2011	Current Drug Safety	6	2	115-121	http://dx.doi.org/10.2174/157488611795684622	Irrelevant
#432	Automatic detection of obstructive sleep apnea using speech signals	Goldshtein, Evgenia; Tarasiuk, Ariel; Zigel, Yaniv	2011	IEEE Transactions on Biomedical Engineering	58	5	1373-1382	http://dx.doi.org/10.1109/TBME.2010.2100096	Irrelevant
#433	Hypothermia for perinatal asphyxial encephalopathy: A Swiss survey of opinion, practice and cerebral investigations	Hagmann, Cornelia F.; Robertson, Nicola J.; Brotschi, B.; Bernet, V.; Latal, Bea; Berger, Thomas M.	2011	Swiss Medical Weekly	141	FEBRUARY		http://dx.doi.org/10.4414/smw.2011.13145	Irrelevant
#434	Extending the reach of health care for obesity and diabetes using virtual worlds	Morie, Jacquelyn Ford; Chance, Eric	2011	Journal of Diabetes Science and Technology	5	2	272-276	http://dx.doi.org/10.1177/193229681100500211	Irrelevant
#435	Pathogenesis of HIV infection: total CD4+ T-cell pool, immune activation, and inflammation	Lane, H Clifford	2010	Topics in HIV medicine : a publication of the International AIDS Society, USA	18	1	2025-06-02		Irrelevant
#436	2010 Canadian association of gastroenterology educational needs assessment report	Rostom, Alaa; Daniels, Sandra	2010	Canadian Journal of Gastroenterology	24	12	697-699	http://dx.doi.org/10.1155/2010/872582	Irrelevant
#437	Pharmacology as a foreign language: a preliminary evaluation of podcasting as a supplementary learning tool for non-medical prescribing students	Meade, Oonagh; Bowskill, Dianne; Lymn, Joanne S	2009	BMC medical education	9	(Meade, Bowskill, Lymn) School of Nursing, Midwifery & Physiotherapy, University of Nottingham, Queens Medical Centre, Nottingham, UK.	74	http://dx.doi.org/10.1186/1472-6920-9-74	Irrelevant
#438	Antiretroviral therapy: new drugs, formulations, ideas, and strategies	Eron Jr., Joseph J	2009	Topics in HIV medicine : a publication of the International AIDS Society, USA	17	5	146-150		Irrelevant
#439	The impact of FDA's warning on the use of antipsychotics in clinical practice: A survey	Saad, Maha; Cassagnol, Manouchkathe; Ahmed, Ebtesam	2010	Consultant Pharmacist	25	11	739-744	http://dx.doi.org/10.4140/TCP.n.2010.739	Irrelevant
#440	When to start antiretroviral therapy	Kitahata, Mari M	2010	Topics in HIV medicine : a publication of the International AIDS Society, USA	18	3	121-126		Irrelevant
#441	Dyslipidemia and its Treatment in HIV Infection	Grunfeld, Carl	2010	Topics in HIV medicine : a publication of the International AIDS Society, USA	18	3	112-118		Irrelevant
#442	Cost-effectiveness of HIV interventions: from cohort studies and clinical trials to policy	Walensky, Rochelle P	2009	Topics in HIV medicine : a publication of the International AIDS Society, USA	17	4	130-134		Irrelevant
#443	End-stage liver disease in HIV disease	Peters, Marion G	2009	Topics in HIV medicine : a publication of the International AIDS Society, USA	17	4	124-128		Irrelevant
#444	Update on cardiovascular complications in HIV infection	Currier, Judith S	2009	Topics in HIV medicine : a publication of the International AIDS Society, USA	17	3	98-103		Irrelevant
#446	A novel educational curriculum to improve absite scores in surgical training	Krecioch, P.; Brooks, A.; Devon, O.; Poor, A.; Meyers, W.; Stein, D.; Castellanos, A.; Giering, J.; Rizzuto, M.	2010	Journal of Surgical Research	158	2	245-246		Irrelevant
#447	PODCAST: Prevention of decline in cognition after stroke trial: A factorial randomised trial of blood pressure and lipid lowering	Bath, P.; Ankolekar, S.; Stokes, L.; Hogg, C.	2010	European Geriatric Medicine	1	SUPPL. 1	S99	http://dx.doi.org/10.1016/j.eurger.2010.07.009	Irrelevant
#449	The engaging physicians project: Is to assist General practitioners (gps) in creating a Non-judgmental and welcoming clinical Environment; to allow for the safe disclosure Of sexual practices and health concerns of men who have sex with men	Saya-Moore, K.G.; Roberts, D.	2010	Canadian Journal of Infectious Diseases and Medical Microbiology	21	3 SUPPL. SB	87B		Irrelevant
#450	Training program for international dietitians	Mosby, Terezie; Carney, Virginia; Smith, Karen; Cartwright, Carla; Fletcher-Pope, Lucille; Gibbons, Kristy; Gollihugh, April; Hall, Kay; Orth, Whitney; Surprise, Harriet	2010	Pediatric Blood and Cancer	55	5	981-982	http://dx.doi.org/10.1002/pbc.22779	Irrelevant
#451	Interdisciplinary care in a Parkinson's disease center: A model for patient care, education, social service, and community outreach	Tarsy, D.; Simon, D.; Shih, L.; VanderHorst, V.; Silver, A.; Gandelman, E.; Kapust, L.; Kraics, L.; Thall, M.; O'Connor, M.; Harrier, D.; Jefferson, D.; Wagner, C.; Piel, J.; Whitmill, A.; Matheson, J.	2010	Movement Disorders	25	SUPPL. 3	S707	http://dx.doi.org/10.1002/mds.23386	Irrelevant
#452	Utilizing social media to reach young arthritis patients	Brandenstein, Jane S.; Cope, Emily; Kerr, Allison J.; Boynes, Ashley M.; Popp, Carol D.; Knapp, Lori	2010	Arthritis and Rheumatism	62	SUPPL. 10	1345	http://dx.doi.org/10.1002/art.29111	Irrelevant
#453	Podcast: Prevention of decline in cognition after stroke trial: A factorial randomised trial of blood pressure and lipid lowering	Ankolekar, S.; Stokes, L.; Bath, P.M.	2010	International Journal of Stroke	5	SUPPL. 2	188	http://dx.doi.org/10.1111/j.1747-4949.2010.00480.x	Irrelevant
#454	Using the international classification of functioning, disability and health to compare each disciplines focus in the assessment of chronic low back pain in a multidisciplinary team	Bagraith, K.; Strong, J.; Sussex, R.; Gibson, L.	2010	Anaesthesia and Intensive Care	38	3	577		Irrelevant
#455	Science signaling podcast: 7 December 2010	Huang, Lan; VanHook, Annalisa M.	2010	Science Signaling	3	151	pc22	http://dx.doi.org/10.1126/scisignal.3151pc22	Irrelevant
#457	Science signaling podcast: 23 November 2010	Reed, Elaine F.; VanHook, Annalisa M.	2010	Science Signaling	3	149	pc21	http://dx.doi.org/10.1126/scisignal.3149pc21	Irrelevant
#458	Science Signaling podcast: 26 October 2010	Vermeren, Sonja; VanHook, Annalisa M.	2010	Science Signaling	3	145	pc19	http://dx.doi.org/10.1126/scisignal.3145pc19	Irrelevant
#461	Generating flash files of your lectures: Good practice strategies helping students engage with their learning	Dallemagne, Catherine	2009	The FASEB Journal	23	S1			Irrelevant
#462	Medical education preferences among north american rheumatologists: A 2009 survey	Cush, John J.	2009	Arthritis and Rheumatism	60	SUPPL. 10	1225	http://dx.doi.org/10.1002/art.26299	Irrelevant
#463	Statewide lymphoedema online community of practice - An innovative aproach to unite health professionals	McCorkell, S.L.	2009	Asia-Pacific Journal of Clinical Oncology	5	SUPPL. 2	A221	http://dx.doi.org/10.1111/j.1743-7563.2009.01252.x	Irrelevant
#464	Embolic signal detection at baseline in the cervical artery dissection in stroke study (CADISS)	King, A.S.; Osman, A.; Willson, M.; Norris, J.; Markus, H.	2009	International Journal of Stroke	4	SUPPL. 2	3	http://dx.doi.org/10.1111/j.1747-4949.2009.00354.x	Irrelevant
#465	Science Signaling podcast: 17 february 2009	Kino, Tomoshige; Van Hook, Annalisa M.	2009	Science Signaling	2	58		http://dx.doi.org/10.1126/scisignal.258pc4	Irrelevant
#466	2009 Biospecimen Research Network Symposium: Advancing cancer research through biospecimen science	Vaught, Jimmie; Christiansen, Katerina N.; Compton, Carolyn C.; Lim, Mark D.; Alper, Joe; Moore, Helen M.	2009	Cancer Research	69	17	6770-6772	http://dx.doi.org/10.1158/0008-5472.CAN-09-1795	Irrelevant
#468	Elite control of HIV Infection: implications for vaccines and treatment	Walker, Bruce D	2007	Topics in HIV medicine : a publication of the International AIDS Society, USA	15	4	134-136		Irrelevant
#469	Human papillomavirus infection in HIV-infected persons	Palefsky, Joel	2007	Topics in HIV medicine : a publication of the International AIDS Society, USA	15	4	130-133		Irrelevant
#470	Incorporating novel virologic tests into clinical practice	Daar, Eric S	2007	Topics in HIV medicine : a publication of the International AIDS Society, USA	15	4	126-129		Irrelevant
#471	HIV disease progression: immune activation, microbes, and a leaky gut	Douek, Daniel	2007	Topics in HIV medicine : a publication of the International AIDS Society, USA	15	4	114-117		Irrelevant
#472	Non--AIDS-defining malignancies in HIV	Mitsuyasu, Ronald T	2008	Topics in HIV medicine : a publication of the International AIDS Society, USA	16	4	117-121		Irrelevant
#473	Emerging resistance profiles of newly approved antiretroviral drugs	Daar, Eric S	2008	Topics in HIV medicine : a publication of the International AIDS Society, USA	16	4	110-116		Irrelevant
#474	HIV infection in women: perinatal issues and cervical cancer surveillance	Zorrilla, Carmen D	2007	Topics in HIV medicine : a publication of the International AIDS Society, USA	15	1	2025-05-01		Irrelevant
#475	Preparing your hospital for compliance with the joint commission's national patient safety goals	Murdaugh, Lee; Jordin, Robert	2008	Hospital Pharmacy	43	9	728-733	http://dx.doi.org/10.1310/hpj4309-728	Irrelevant
#477	Nutrition and Crohn's disease: An update of print and Web-based guidance	Moorthy, Denish; Cappellano, Kathleen L.; Rosenberg, Irwin H.	2008	Nutrition Reviews	66	7	387-397	http://dx.doi.org/10.1111/j.1753-4887.2008.00048.x	Irrelevant
#478	Managing distress in oncology patients: Description of an innovative online educational program for nurses	Pasacreta, Jeannie V.; McCorkle, Ruth; Kenefick, Amy L.	2008	Cancer Nursing	31	6	485-490	http://dx.doi.org/10.1097/01.NCC.0000339251.83571.f9	Irrelevant
#480	Analogies between digital radio and chemical orthogonality as a method for enhanced analysis of molecular recognition events	Hunt, William D.; Stubbs, Desmond D.; Edmonson, Peter J.; Lee, Sang-Hun	2008	International Journal of Molecular Sciences	9	2	154-168	http://dx.doi.org/10.3390/ijms9020154	Irrelevant
#481	Clinical trial updates and hotline sessions presented at the European Society of Cardiology Congress 2008	Muller, Patrick; Rosenkranz, Stephan; Adam, Oliver; Custodis, Florian; Bohm, Michael	2008	Clinical Research in Cardiology	97	12	851-864	http://dx.doi.org/10.1007/s00392-008-0729-7	Irrelevant
#482	Nucleoside analogue reverse transcriptase inhibitor options: a re-examination of the class	Hammer, Scott M	2006	Topics in HIV medicine : a publication of the International AIDS Society, USA	14	4	140-143		Irrelevant
#484	Hepatitis B virus treatment in HIV-infected patients	Thio, Chloe L	2006	Topics in HIV medicine : a publication of the International AIDS Society, USA	14	5	170-175		Irrelevant
#485	Prioritizing primary care in HIV: comorbidity, toxicity, and demography	Justice, Amy C	2006	Topics in HIV medicine : a publication of the International AIDS Society, USA	14	5	159-163		Irrelevant
#486	Readers' responses to the webcast video editorial entitled "Willie Sutton and screening for alcohol in the emergency department and trauma center"	Herndon, Charles M	2005	MedGenMed : Medscape general medicine	7	1	35		Irrelevant
#487	Readers' responses to the webcast video editorial entitled "Willie Sutton and screening for alcohol in the emergency department and trauma center"	Samson, JoAnn	2005	MedGenMed : Medscape general medicine	7	1	35		Irrelevant
#488	Readers' responses to the webcast video editorial entitled "Willie Sutton and screening for alcohol in the emergency department and trauma center"	Fitzgerald, Brianne R	2005	MedGenMed : Medscape general medicine	7	1	35		Irrelevant
#489	Readers' responses to the webcast video editorial entitled "Willie Sutton and screening for alcohol in the emergency department and trauma center"	Crookes, Peter F	2005	MedGenMed : Medscape general medicine	7	1	35		Irrelevant
#490	Webcast video editorials - Telemedicine is crucial to implementing acute stroke therapy	Savitz, Sean I.	2006	MedGenMed Medscape General Medicine	8	1	39		Irrelevant
#492	Readers' responses to the webcast video editorial entitled "Willie Sutton and screening for alcohol in the Emergency Department and Trauma Center" (multiple letters)	Crookes, Peter F.; Fitzgerald, Brianne R.; Samson, Jo Ann; Herndon, Charles M.	2005	MedGenMed Medscape General Medicine	7	1			Irrelevant
#493	Is the prevention of genital chlamydial infections by community involvement possible?	Mardh, Per-Anders	2002	Best Practice and Research: Clinical Obstetrics and Gynaecology	16	6	829-846	http://dx.doi.org/10.1053/beog.2002.0335	Irrelevant
#494	Asymptomatic embolization predicts stroke and TIA risk in patients with carotid artery stenosis	Molloy, Jane; Markus, Hugh S.	1999	Stroke	30	7	1440-1443	http://dx.doi.org/10.1161/01.STR.30.7.1440	Irrelevant
#495	Analysis of zygapophyseal joint cracking during chiropractic manipulation	Reggars, J.W.; Pollard, H.P.	1995	Journal of Manipulative and Physiological Therapeutics	18	2	65-71		Irrelevant
#496	Regression of uveal malignant melanomas following cobalt-60 plaque: Correlates between acoustic spectrum analysis and tumor regression	Coleman, D.J.; Lizzi, F.L.; Silverman, R.H.	1985	Retina	5	2	73-78	http://dx.doi.org/10.1097/00006982-198500520-00002	Irrelevant
#497	20 GHz high speed digital radio transmission experiment during heavy rainfall	Yoshikawa, T.; Kuramoto, M.	1974	Proceedings of the IEEE	62	7	1036		Irrelevant
#498	An Update on Parkinson's Disease: Improving Patient Outcomes	Kremens, Daniel; Hauser, Robert A.; Dorsey, E. Ray	2014	American Journal of Medicine	127	1	S3	http://dx.doi.org/10.1016/j.amjmed.2013.06.016	Irrelevant
#499	Mobile Diabetes Intervention for Glycemic Control in 45- to 64-Year-Old Persons with Type 2 Diabetes	Quinn, CC; Shardell, MD; Terrin, ML; Barr, EA; Park, D; Shaikh, F; Guralnik, JM; Gruber-Baldini, AL	2016		35	2	227â€243	10.1177/0733464814542611	Irrelevant
#501	Effects of the Informed Health Choices podcast on the ability of parents of primary school children in Uganda to assess claims about treatment effects: a randomised controlled trial	Semakula, D; Nsangi, A; Oxman, AD; Oxman, M; Austvoll-Dahlgren, A; Rosenbaum, S; Morelli, A; Glenton, C; Lewin, S; Kaseje, M; et al.	2017		390	10092	389â€398	10.1016/S0140-6736(17)31225-4	Irrelevant
#502	A randomized controlled trial to prevent excessive gestational weight gain and promote postpartum weight loss in overweight and obese women: health In Pregnancy and Postpartum (HIPP)	Wilcox, S; Liu, J; Addy, CL; Turner-McGrievy, G; Burgis, JT; Wingard, E; Dahl, AA; Whitaker, KM; Schneider, L; BouttÃ©, AK	2018		66		51â€63	10.1016/j.cct.2018.01.008	Irrelevant
#503	The Dietary Intervention to Enhance Tracking with Mobile Devices (DIET Mobile) Study: a 6-Month Randomized Weight Loss Trial	Turner-McGrievy, GM; Wilcox, S; BouttÃ©, A; Hutto, BE; Singletary, C; Muth, ER; Hoover, AW	2017		25	8	1336â€1342	10.1002/oby.21889	Irrelevant
#504	Use of standard Webcam and Internet equipment for telepsychiatry treatment of depression among underserved Hispanics	Moreno, FA; Chong, J; Dumbauld, J; Humke, M; Byreddy, S	2012		63	12	1213â€1217	10.1176/appi.ps.201100274	Irrelevant
#505	Effect of an Asthma Question Prompt List and Video Intervention on Adolescents' Medication Adherence 12 Months Later	Davis, SA; Carpenter, D; Lee, C; Garcia, N; Reuland, DS; Tudor, G; Loughlin, CE; Sleath, B	2019		53	7	683â€689	10.1177/1060028019831259	Irrelevant
#506	Effects of the Informed Health Choices primary school intervention on the ability of children in Uganda to assess the reliability of claims about treatment effects: a cluster-randomised controlled trial	Nsangi, A; Semakula, D; Oxman, AD; Austvoll-Dahlgren, A; Oxman, M; Rosenbaum, S; Morelli, A; Glenton, C; Lewin, S; Kaseje, M; et al.	2017		390	10092	374â€388	10.1016/S0140-6736(17)31226-6	Irrelevant
#507	Dietary Self-Monitoring Through Calorie Tracking but Not Through a Digital Photography App Is Associated with Significant Weight Loss: the 2SMART Pilot Studyâ€”A 6-Month Randomized Trial	Dunn, CG; Turner-McGrievy, GM; Wilcox, S; Hutto, B	2019		119	9	1525â€1532	10.1016/j.jand.2019.03.013	Irrelevant
#511	Recruiting young adult cancer survivors for behavioral research	Rabin, C; Horowitz, S; Marcus, B	2013		20	1	33â€36	10.1007/s10880-012-9317-0	Irrelevant
#513	Neural Response to Inflammatory Challenge in Major Depressive Disorder	NCT04751331,	2021						Irrelevant
#515	Perspectives and experiences of people who were randomly assigned to wait-and-see approach in a gluteal tendinopathy trial: a qualitative follow-up study	Plinsinga, ML; Mellor, R; Setchell, J; Ford, K; Lynch, L; Melrose, J; Polansky, C; Vicenzino, B	2021		11	4		10.1136/bmjopen-2020-044934	Irrelevant
#516	Impact on Instructional Video on Patients' Compliance With Preparation During CT Planning for Prostate Cancer	NCT02410291,	2015						Irrelevant
#517	Methazolamide for essential voice tremor	Busenbark, K; Ramig, L; Dromey, C; Koller, WC	1996		47	5	1331â€1332	10.1212/wnl.47.5.1331	Irrelevant
#519	Evaluation of Endodontic Status on Periodontal Healing of Concomitant Endodontic Periodontal Lesions	NCT02630173,	2015						Irrelevant
#521	Building Resiliency and Increasing Community Hope	NCT01698047,	2012						Irrelevant
#524	Effect of an iOS App on Voice Therapy Adherence and Motivation	van Leer, E; Lewis, B; Porcaro, N	2021		30	1	210â€227	10.1044/2020_AJSLP-19-00213	Irrelevant
#525	Implementing an intervention designed to enhance service user involvement in mental health care planning: a qualitative process evaluation	Brooks, H; Lovell, K; Bee, P; Fraser, C; Molloy, C; Rogers, A	2019		54	2	221â€233	10.1007/s00127-018-1603-1	Irrelevant
#526	Reaching 90 90 90 in Adolescents in Zambia: using All Our SKILLZ	NCT04429061,	2020						Irrelevant
#529	Audio unconscious persuasion for weight loss in overweight adults	ISRCTN75203062,	2020						Irrelevant
#530	Evaluation of the PE Coach Mobile Application Among Veterans With PTSD	NCT04959695,	2021						Irrelevant
#532	Digital Prevention of Asthma	NCT04132778,	2019						Irrelevant
#534	A Novel Physical Therapy Administered Physical Activity Intervention After TKR: a Pilot Study	NCT02724137,	2016						Irrelevant
#535	Treating Primary Progressive Aphasia (PPA) Using tDCS	NCT04566731,	2020						Irrelevant
#536	Treating Primary Progressive Aphasia (PPA) Using High-definition tDCS	NCT04046991,	2019						Irrelevant
#539	TEAM-KP: nurse-led Package of Care for Knee Pain	ISRCTN15464143,	2020						Irrelevant
#540	PCORI-1502-27462 Navigating High Risk Surgery: empowering Older Adults to Ask Questions That Inform Decisions About Surgical Treatment	NCT02623335,	2015						Irrelevant
#541	Effectiveness of Robotic Gait Training and Physical Therapy for Children and Youth With Cerebral Palsy	NCT02391324,	2015						Irrelevant
#564	The Effect of Educational aids on Performance of Midwifery student	IRCT2016101930385N1,	2017						Irrelevant
#566	Baseline characteristics, analysis plan and report on feasibility for the Prevention Of Decline in Cognition After Stroke Trial (PODCAST)	Scutt, P; Blackburn, D; Krishnan, K; Ballard, C; Burns, A; Ford, GA; Mant, J; Passmore, P; Pocock, S; Reckless, J; et al.	2015		16		509	10.1186/s13063-015-1033-2	Irrelevant
#567	The Prevention of Delirium and Complications Associated with Surgical Treatments (PODCAST) study: protocol for an international multicentre randomised controlled trial	Avidan, MS; Fritz, BA; Maybrier, HR; Muench, MR; Escallier, KE; Chen, Y; Ben Abdallah, A; Veselis, RA; Hudetz, JA; Pagel, PS; et al.	2014		4	9	e005651	10.1136/bmjopen-2014-005651	Irrelevant
#568	Superior Gain in Knowledge by Podcasts Versus Text-Based Learning in Teaching Orthopedics: a Randomized Controlled Trial	Back, DA; von Malotky, J; Sostmann, K; Hube, R; Peters, H; Hoff, E	2017		74	1	154â€160	10.1016/j.jsurg.2016.07.008	Irrelevant
#572	Apocynin and Tempol ameliorate dietary sodium-induced declines in cutaneous microvascular function in salt-resistant humans	Ramick, MG; Brian, MS; Matthews, EL; Patik, JC; Seals, DR; Lennon, SL; Farquhar, WB; Edwards, DG	2019		317	1	H97â€H103	10.1152/ajpheart.00786.2018	Irrelevant
#573	Informed Health Choices media intervention for improving people's ability to critically appraise the trustworthiness of claims about treatment effects: a mixed-methods process evaluation of a randomised trial in Uganda		2019		9	12		10.1136/bmjopen-2019-031510	Irrelevant
#577	Clinical Trial Updates and Hotline Sessions presented at the Scientific Session 2007 of the American heart association	Laufs, U; Nef, H; Mollmann, H; Custodis, F; Bohm, M	2008		97	1	1â€11	10.1007/s00392-008-0625-1	Irrelevant
#578	Brief Mindfulness Meditation for Depression and Anxiety Symptoms in Patients Undergoing Hemodialysis: a Pilot Feasibility Study	Thomas, Z; Novak, M; Platas, SGT; Gautier, M; Holgin, AP; Fox, R; Segal, M; Looper, KJ; Lipman, M; Selchen, S; et al.	2017		12	12	2008â€2015	10.2215/CJN.03900417	Irrelevant
#579	BMT Online Wellness Study	NCT03902210,	2019						Irrelevant
#583	The Effect of Increasing Dialysate Magnesium on Serum Calcification Propensity in Subjects with End Stage Kidney Disease: a Randomized, Controlled Clinical Trial	Bressendorff, I; Hansen, D; Schou, M; Pasch, A; Brandi, L	2018		13	9	1373â€1380	10.2215/CJN.13921217	Irrelevant
#587	Randomized, Controlled Trial of Tacrolimus and Prednisolone Monotherapy for Adults with De Novo Minimal Change Disease: a Multicenter, Randomized, Controlled Trial	Medjeral-Thomas, NR; Lawrence, C; Condon, M; Sood, B; Warwicker, P; Brown, H; Pattison, J; Bhandari, S; Barratt, J; Turner, N; et al.	2020		15	2	209â€218	10.2215/CJN.06180519	Irrelevant
#588	High-intensity resistance exercise with low repetitions maintains endothelial function	Morishima, T; Tsuchiya, Y; Iemitsu, M; Ochi, E	2018		315	3	H681â€H686	10.1152/ajpheart.00281.2018	Irrelevant
#589	Weight Management App for People Living with Chronic Illness	ACTRN12618001189213,	2018						Irrelevant
#592	Evaluation of a newly developed media-supported 4-step approach for basic life support training	Sopka, S; Biermann, H; Rossaint, R; Knott, S; Skorning, M; Brokmann, JC; Heussen, N; Beckers, SK	2012		20		37	10.1186/1757-7241-20-37	Irrelevant
#595	Teaching about acetaminophen overdose using animated video versus assigned reading	Vo, T; Zuckerman, M	2018		14	1	22â€	10.1007/s13181-018-0655-7	Irrelevant
#597	Defining Adherence to Mobile Dietary Self-Monitoring and Assessing Tracking Over Time: tracking at Least Two Eating Occasions per Day Is Best Marker of Adherence within Two Different Mobile Health Randomized Weight Loss Interventions	Turner-McGrievy, GM; Dunn, CG; Wilcox, S; BouttÃ©, AK; Hutto, B; Hoover, A; Muth, E	2019		119	9	1516â€1524	10.1016/j.jand.2019.03.012	Irrelevant
#598	"WALK30X5": a feasibility study of a physiotherapy walking programme for people with mild to moderate musculoskeletal conditions	Minns Lowe, CJ; Kelly, P; Milton, K; Foster, C; Barker, K	2020		107		275â€285	10.1016/j.physio.2019.08.010	Irrelevant
#599	Acute effects of electronic cigarettes on arterial pressure and peripheral sympathetic activity in young nonsmokers	Gonzalez, JE; Cooke, WH	2021		320	1	H248â€H255	10.1152/ajpheart.00448.2020	Irrelevant
#600	Carbohydrate restriction with postmeal walking effectively mitigates postprandial hyperglycemia and improves endothelial function in type 2 diabetes	Francois, ME; Myette-Cote, E; Bammert, TD; Durrer, C; Neudorf, H; DeSouza, CA; Little, JP	2018		314	1	H105â€H113	10.1152/ajpheart.00524.2017	Irrelevant
#601	Meta-analyses of the Effect of Tree Nuts on Glycemic Control and Features of the Metabolic Syndrome	NCT01630980,	2012						Irrelevant
#603	Video delivery of toxicology educational content versus textbook for asynchronous learning, using acetaminophen overdose as a topic	Vo, T; Ledbetter, C; Zuckerman, M	2019					10.1080/15563650.2019.1574974	Irrelevant
#604	Paracervical Injection for Headache in the Emergency Department	NCT04109885,	2019						Irrelevant
#605	Outcomes for Antiretroviral Therapy Patients Receiving Palliative Care	NCT01608802,	2012						Irrelevant
#606	Jill Emberson: A lifetime of bearing witness to empower others.	ALTMAN, VIVIEN; BACON, WENDY	2020	Pacific Journalism Review	26	2	142-161		Irrelevant
#608	Creating sound in silences: the Second Wave podcast and pluralizing Vietnamese diasporic histories.	Tran, Tony	2019	Popular Communication	17	4	288-300		Irrelevant
#609	Mummy, me and her podcast: Family and gender discourses in contemporary podcast culture: Not by Accident as audio(auto) biography.	Zehelein, Eva-Sabine	2019	International Journal of Media & Cultural Politics	15	2	143-161		Irrelevant
#611	Einflussfaktoren bei der Social-Media-Nutzung in der Wissenschaftskommunikation.	Hennig, Anne; Kohler, Sarah	2020	Publizistik: Vierteljahreshefte fÃ¼r Kommunikationsforschung	65	4	593-615		Irrelevant
#612	What'd They Say? Rewind, Replay.		2021	ASHA Leader	26	7	24-24		Irrelevant
#614	When Everyone is Laughing: The Presence, Characteristics, and Enjoyment of Disparagement Humor in Online TV.	Parrott, Scott	2016	Mass Communication & Society	19	1	49-73		Irrelevant
#615	Why Pod? Further Explorations of the Motivations for Independent Podcasting.	Markman, Kris M.; Sawyer, Caroline E.	2014	Journal of Radio & Audio Media	21	1	20-35		Irrelevant
#616	ASHA Voices: How's This Unusual School Year Going?		2020	ASHA Leader	25	8	2025-04-04		Irrelevant
#617	Chapter 7: Analog to Digital and Back.	Richter, William A.	2006	Radio			141-166		Irrelevant
#619	GAME TRACKER.	Schroeder, Roland; Tillmann, Moritz	2006	Journalism Studies	7	1	157-159		Irrelevant
#620	PODCAST TEMPLATE.		2012	Screen Education		64	73-73		Irrelevant
#622	KDHX considers dropping programs.	Ashber, Frank	2009	St. Louis Journalism Review	39	313	2025-06-06		Irrelevant
#623	Planting Podcasting Seed.	Shields, Mike	2006	MediaWeek	16	15	2025-07-07		Irrelevant
#624	Digital Audio and Self-Help for People Who Stutter.	Snyder, Greg; Reitzes, Peter; Jackson, Eric	2008	ASHA Leader	13	14	19-19		Irrelevant
#625	Go Ahead, Kill Your Business.	Grossman, Ben	2010	Broadcasting & Cable	140	12	2025-08-08		Irrelevant
#626	ABC has high hopes for regular Webcasts.	Teinowitz, Ira	1999	Advertising Age	70	41	52-52		Irrelevant
#627	Video showcase for 'gifted' youth.	Hocking, Olwyn	2007	Television	44	4	32-32		Irrelevant
#628	Pandora.		2010	Advertising Age	81	32	M12-M12		Irrelevant
#629	THE NEWSPAPER PERSPECTIVE.		2006	Intermedia (0309118X)	34	2	2025-11-11		Irrelevant
#631	Online anonymous discussion between service users and health professionals to ascertain stakeholder concerns in using e-health services in mental health	Jones, Ray B.; Ashurst, Emily J.	2013	HEALTH INFORMATICS JOURNAL	19	4	281-299	10.1177/1460458212474908	Irrelevant
#632	Facilitating a supportive learning experience: The lecturer's role in addressing mental health issues of university students during COVID-19	Heim, Caroline; Heim, Christian	2021	JOURNAL OF UNIVERSITY TEACHING AND LEARNING PRACTICE	18	6		10.53761/1.18.6.06	Irrelevant
#640	On Being: Podcasts to Explore	Gelo, Florence	2018	JOURNAL OF PASTORAL CARE & COUNSELING	72	1	75-75	10.1177/1542305017746993	Irrelevant
#643	Underpinning yet threadbare: Teaching mental health nursing therapeutic communication with student-generated podcasts	Tarrant, B.	2012	INTERNATIONAL JOURNAL OF MENTAL HEALTH NURSING	21		25-25		Irrelevant
#644	DEVELOPING AN INTERNET RADIO STATION IN A PRIVATE LOW SECURE PSYCHIATRIC HOSPITAL	Bishop, A.; Vale, J.	2021	BRITISH JOURNAL OF OCCUPATIONAL THERAPY	84	8_SUPPL	2025-02-01		Irrelevant
#647	SEEKING SOLACE IN SCIENCE FUN	Ivancevic, Atma	2020	NATURE	581	7806	108-108	10.1038/d41586-020-01151-9	Irrelevant
#648	Use of Social Media at Cardiovascular Congresses: Opportunities for Education and Dissemination	Mihailidou, Anastashia S.; McCall, Debbe; Hiremath, Swapnil; Costello, Briana; Tunuguntla, Anuradha; Mihailidis, Harris	2021	CURRENT CARDIOLOGY REVIEWS	17	2	129-136	10.2174/1573403X16666200206103328	Irrelevant
#652	Scott O. Lilienfeld (1960-2020) IN MEMORY	Lynn, Steven Jay; Latzman, Robert D.; Goodman, Sherryl H.; Brennan, Patricia A.; Satel, Sally	2021	AMERICAN PSYCHOLOGIST	76	3	565-565	10.1037/amp0000803	Irrelevant
#654	An integrated, longitudinal Health Equity curriculum to prepare socially responsible healthcare practitioners	Tuan, Rupa; Hsia, Stephanie	2021	FASEB JOURNAL	35			10.1096/fasebj.2021.35.S1.03728	Irrelevant
#657	Think You Can Shrink? A Proof-of-Concept Study for Men's Health Education Through Edutainment.	Ungar, Thomas; Norman, Cameron D; Knaak, Stephanie	2017	Journal of technology in behavioral science	2	2	71-76	10.1007/s41347-016-0009-8	Irrelevant
#661	Tele-Yoga Therapy for Common Mental Health Disorders: Need for Assessment Tool and Guidelines	Jagannathan, Aarti; Bhide, Shree Raksha; Varambally, Shivarama; Chandra, Prabha S.; Gangadhar, B. N.	2021	INTERNATIONAL JOURNAL OF YOGA	14	1	83-86	10.4103/ijoy.IJOY_99_20	Irrelevant
#662	Illustrating dementia	Smith, Nigel	2020	JOURNAL OF ILLUSTRATION	7	2025-02-01	241-250	10.1386/jill_00033_1	Irrelevant
#665	Sociodemographic, Psychologic Health, and Lifestyle Outcomes in Young Adults on Renal Replacement Therapy	Hamilton, Alexander J.; Clissold, Rhian L.; Inward, Carol D.; Caskey, Fergus J.; Ben-Shlomo, Yoav	2017	CLINICAL JOURNAL OF THE AMERICAN SOCIETY OF NEPHROLOGY	12	12	1951-1961	10.2215/CJN.04760517	Irrelevant
#667	Relationship between cricket participation, health and well-being: scoping review protocol	Bullock, Garrett Scott; Panagodage-Perera, Nirmala K.; Murray, Andrew; Arden, Nigel K.; Filbay, Stephanie R.	2019	BMJ OPEN	9	11		10.1136/bmjopen-2019-032070	Irrelevant
#668	Lockdown diary of an ophthalmologist: Nineteen tips for unlocking your life during the ongoing COVID-19 pandemic	Pandey, Suresh K.; Sharma, Vidushi	2020	INDIAN JOURNAL OF OPHTHALMOLOGY	68	7	1483-+	10.4103/ijo.IJO_1157_20	Irrelevant
#671	Adapting to Injustice: Young Bisexual Women's Interpretations of Microaggressions	McClelland, Sara I.; Rubin, Jennifer D.; Bauermeister, Jose A.	2016	PSYCHOLOGY OF WOMEN QUARTERLY	40	4	532-550	10.1177/0361684316664514	Irrelevant
#672	Impact of COVID-19 pandemic on residency and fellowship training programs in Saudi Arabia: A nationwide cross-sectional study	Balhareth, Ameera; AlDuhileb, Mohammed Abdulrazzaq; Aldulaijan, Fozan A.; Aldossary, Mohammed Yousef	2020	ANNALS OF MEDICINE AND SURGERY	57		127-132	10.1016/j.amsu.2020.07.025	Irrelevant
#677	Science Signaling Podcast: 21 July 2009	[Anonymous]	2009	SCIENCE SIGNALING	2	80			Irrelevant
#683	Science journals have been slow to make themselves audible	Achten, Wouter M. J.	2008	NATURE	455	7213	590-590	10.1038/455590a	Irrelevant
#684	Get Connected With Headache Online	Roberts, Jason	2013	HEADACHE	53	10	1539-1540	10.1111/head.12248	Irrelevant
#685	Project 80: A system that produces students who use need finding, targeted marketing strategies, and primary literature to address scientific misunderstandings that fuel hate and social ill	Frank, Toby Hwang; Paczuski, Anna; McGraw, Kyle J.; Das, Briana; Lipka, Ethan; Garber, Julianna; Savaterre, Gabby; Wang, Dana; Leef, Max; Sweeney, Robert; De, Luke	2019	FASEB JOURNAL	33				Irrelevant
#686	DSM-5 and ADHD - an interview with Eric Taylor	Taylor, Eric	2013	BMC MEDICINE	11			10.1186/1741-7015-11-204	Irrelevant
#688	DOES CHANGE TALK CHANGE? TEST-RETEST RELIABILITY OF MISC CODING FOR ALCOHOL USE OVER A 10-YEAR SPAN	Stevens, B. R.; Rowell, L. N.; Houck, J. M.	2018	ALCOHOLISM-CLINICAL AND EXPERIMENTAL RESEARCH	42		259A-259A		Irrelevant
#690	Delving within: the new science of the unconscious	Paulson, Steve; Berlin, Heather A.; Ginot, Efrat; Makari, George	2017	ANNALS OF THE NEW YORK ACADEMY OF SCIENCES	1406	1	2027-12-01	10.1111/nyas.13390	Irrelevant
#691	From the Editor-in-Chief's desk	George, Mark S.	2009	BRAIN STIMULATION	2	3	121-122	10.1016/j.brs.2009.06.002	Irrelevant
#692	Dreaming: a gateway to the unconscious?	Paulson, Steve; Barrett, Deirdre; Bulkeley, Kelly; Naiman, Rubin	2017	ANNALS OF THE NEW YORK ACADEMY OF SCIENCES	1406	1	28-45	10.1111/nyas.13389	Irrelevant
#693	Victimization and Exposure to Pro-Self-Harm and Pro-Suicide Websites: A Cross-National Study	Minkkinen, Jaana; Oksanen, Atte; Kaakinen, Markus; Keipi, Teo; Rasanen, Pekka	2017	SUICIDE AND LIFE-THREATENING BEHAVIOR	47	1	14-26	10.1111/sltb.12258	Irrelevant
#694	Science Signaling Podcast: 25 November 2008	VanHook, Annalisa M.; May, Petra	2008	SCIENCE SIGNALING	1	47		10.1126/scisignal.147pc12	Irrelevant
#695	Does Music Therapy Decrease Anxiety Levels for Patients Receiving Intravitreal Injections?	Adelman, R. A.; Chen, X.; Seth, R.	2010	INVESTIGATIVE OPHTHALMOLOGY & VISUAL SCIENCE	51	13			Irrelevant
#696	A Flexible Analysis Tool for the Quantitative Acoustic Assessment of Infant Cry	Reggiannini, Brian; Sheinkopf, Stephen J.; Silverman, Harvey F.; Li, Xiaoxue; Lester, Barry M.	2013	JOURNAL OF SPEECH LANGUAGE AND HEARING RESEARCH	56	5	1416-1428	10.1044/1092-4388(2013/11-0298)	Irrelevant
#697	A Study on the Use of the Media for Positive Perception and Attitude towards People with Mental Illness: Focusing on Depression, Obsessive-Compulsive Disorder, and Panic Disorderì •ì‹ ì§ˆí™˜ìžì— ëŒ€í•œ íƒœë„ì™€ ì¸ì‹ ê°œì„ ì„ ìœ„í•œ ëŒ€ì¤‘ë§¤ì²´ í™œìš© ë°©ì•ˆ ì—°êµ¬ : ìš°ìš¸ì¦, ê°•ë°•ì¦, ê³µí™©ìž¥ì• ë¥¼ ì¤‘ì‹¬ìœ¼ë¡œ	Park, Jong-Ho; Lee, Hyun Sim	2019	Journal of Korea Academia-Industrial cooperation Societyí•œêµ­ì‚°í•™ê¸°ìˆ í•™íšŒë…¼ë¬¸ì§€	20	4	250-263	10.5762/KAIS.2019.20.4.250	Irrelevant
#699	Atypical MEG inter -subject correlation during listening to continuous natural speech in dyslexia	Thiede, A.; Glerean, E.; Kujala, T.; Parkkonen, L.	2020	NEUROIMAGE	216			10.1016/j.neuroimage.2020.116799	Irrelevant
#701	ELECTRONIC AGGRESSION AS NEW FORM OF VIOLENCE IN THE HOME: RADIO RAP SESSIONS TO RAISE AWARENESS IN PARENT AND IN YOUTH	Johnson, Melanie; Hanks, Roma	2009	ETHNICITY & DISEASE	19	2	S11-S12		Irrelevant
#705	Sleep deprivation and endothelial function: reconciling seminal evidence with recent perspectives	Cherubini, Joshua M.; Cheng, Jem L.; Williams, Jennifer S.; MacDonald, Maureen J.	2021	AMERICAN JOURNAL OF PHYSIOLOGY-HEART AND CIRCULATORY PHYSIOLOGY	320	1	H29-H35	10.1152/ajpheart.00607.2020	Irrelevant
#706	The Role of Continuing Medical Education in Increasing Enrollment in Prescription Drug Monitoring Programs	Finnell, John T.; Twillman, Robert K.; Breslan, Stephanie A.; Schultz, Jan; Miller, Lyerka	2017	CLINICAL THERAPEUTICS	39	9	1896-1902	10.1016/j.clinthera.2017.07.040	Irrelevant
#707	Expanding treatment for opioid use disorder in publicly funded primary care clinics: Exploratory evaluation of the NYC health plus hospitals buprenorphine ECHO program	Tofighi, Babak; Isaacs, Noah; Byrnes-Enoch, Hannah; Lakew, Rebecca; Lee, Joshua D.; Berry, Carolyn; Schatz, Daniel	2019	JOURNAL OF SUBSTANCE ABUSE TREATMENT	106		2025-03-01	10.1016/j.jsat.2019.08.003	Irrelevant
#709	Global Survey of the Roles and Attitudes Toward Social Media Platforms Amongst Urology Trainees	Dubin, Justin M.; Greer, Aubrey B.; Patel, Premal; Carrion, Diego M.; Paesano, Nahuel; Kettache, Reda H.; Haffaf, Malik; Zouari, Skander; Santillan, Diego; Zotter, Zsuzsanna; Chung, Amanda; Horie, Shigeo; Koo, Kyo Chul; Teoh, Jeremy Y. C.; Gomez, Ana Maria Autran; Ramasamy, Ranjith; Loeb, Stacy; Rivas, Juan Gomez	2021	UROLOGY	147		64-67	10.1016/j.urology.2020.09.007	Irrelevant
#713	Sex differences in depression-like behavior and neuroinflammation in rats post-MI: role of estrogens	Najjar, Fatimah; Ahmad, Monir; Lagace, Diane; Leenen, Frans H. H.	2018	AMERICAN JOURNAL OF PHYSIOLOGY-HEART AND CIRCULATORY PHYSIOLOGY	315	5	H1159-H1173	10.1152/ajpheart.00615.2017	Irrelevant
#717	Reduced nitric oxide bioavailability mediates cerebroarterial dysfunction independent of cerebral amyloid angiopathy in a mouse model of Alzheimer's disease	Merlini, Mario; Shi, Yi; Keller, Stephan; Savarese, Gianluigi; Akhmedov, Alexander; Derungs, Rebecca; Spescha, Remo D.; Kulic, Luka; Nitsch, Roger M.; Luscher, Thomas F.; Camici, Giovanni G.	2017	AMERICAN JOURNAL OF PHYSIOLOGY-HEART AND CIRCULATORY PHYSIOLOGY	312	2	H232-H238	10.1152/ajpheart.00607.2016	Irrelevant
#718	De Novo Generation of a Unique Cervid Prion Strain Using Protein Misfolding Cyclic Amplification	Meyerett-Reid, Crystal; Wyckoff, A. Christy; Spraker, Terry; Pulford, Bruce; Bender, Heather; Zabel, Mark D.	2017	MSPHERE	2	1		10.1128/mSphere.00372-16	Irrelevant
#723	High-precision DRM demodulator for remote monitoring	IEEE; Arias, Jagoba; Lazaro, Jesus; Prieto, Gorka; Eizmendi, Inaki; Astarloa, Armando; Martin, Jose Luis	2007	IECON 2007: 33RD ANNUAL CONFERENCE OF THE IEEE INDUSTRIAL ELECTRONICS SOCIETY, VOLS 1-3, CONFERENCE PROCEEDINGS			2571-2575	10.1109/IECON.2007.4460287	Irrelevant
#724	A MONOLITHIC S/H AMPLIFIER FOR DIGITAL AUDIO	VANDEPLASSCHE, RJ; SCHOUWENNARS, HJ	1983	ISSCC DIGEST OF TECHNICAL PAPERS	26		180-&		Irrelevant
#725	A 4TH-ORDER BANDPASS SIGMA-DELTA MODULATOR	JANTZI, SA; SNELGROVE, WM; FERGUSON, PF	1993	IEEE JOURNAL OF SOLID-STATE CIRCUITS	28	3	282-291	10.1109/4.209995	Irrelevant
#726	A LOW-COST BROADCAST DIGITAL AUDIO SYSTEM DECODER INTEGRATED-CIRCUIT	JACOBS, GM	1993	IEEE TRANSACTIONS ON CONSUMER ELECTRONICS	39	4	723-732	10.1109/30.267392	Irrelevant
#727	A multichannel monitoring digital radio DAB utilizing a memory function and verbal queries to search for audio and data content	Schatter, Guenther; Eiselt, Andreas; Zeller, Benjamin	2008	IEEE TRANSACTIONS ON CONSUMER ELECTRONICS	54	3	1082-1090	10.1109/TCE.2008.4637591	Irrelevant
#728	A 14 BIT DUAL-RAMP DAC FOR DIGITAL-AUDIO SYSTEMS	MACK, WD; HOROWITZ, M; BLAUSCHILD, RA	1982	IEEE JOURNAL OF SOLID-STATE CIRCUITS	17	6	1118-1126	10.1109/JSSC.1982.1051869	Irrelevant
#729	A Low-Loss Image-Reject Mixer Using Source Follower Isolation Method for DRM/DAB Tuner Applications	Wang, Keping; Wang, Zhigong; Lei, Xuemei; Cao, Xiang; Han, Peng; Yang, Geliang; Ma, Kaixue; Yeo, Kiat Seng	2011	IEEE TRANSACTIONS ON CIRCUITS AND SYSTEMS II-EXPRESS BRIEFS	58	11	729-733	10.1109/TCSII.2011.2168014	Irrelevant
#730	A Si BJT RF dual band receiver IC for DAB	Titus, W; Croughwell, R; Schiller, C; DeVito, L	1998	1998 IEEE MTT-S INTERNATIONAL MICROWAVE SYMPOSIUM DIGEST, VOLS 1-3			345-348		Irrelevant
#732	16-BIT A/D CONVERTER AND D/A CONVERTER FOR DIGITAL AUDIO	ISO, Y; ARAI, T; SHIBUYA, T; NOGUCHI, T; OKAMOTO, H	1986	IEEE TRANSACTIONS ON CONSUMER ELECTRONICS	32	4	734-742	10.1109/TCE.1986.290166	Irrelevant
#733	A MONOLITHIC HIGH-SPEED SAMPLE-AND-HOLD AMPLIFIER FOR DIGITAL AUDIO	VANDEPLASSCHE, RJ; SCHOUWENAARS, HJ	1983	IEEE JOURNAL OF SOLID-STATE CIRCUITS	18	6	716-722	10.1109/JSSC.1983.1052022	Irrelevant
#734	HEAD-AMP EQUALIZER-AMP IC FOR DAT	MATSUMOTO, Y; KOBAYASHI, Y	1989	SHARP TECHNICAL JOURNAL		41	89-92		Irrelevant
#735	An 81MHz IF receiver in CMOS	Hairapetian, A	1996	1996 IEEE INTERNATIONAL SOLID-STATE CIRCUITS CONFERENCE, DIGEST OF TECHNICAL PAPERS	39		56-57	10.1109/ISSCC.1996.488512	Irrelevant
#736	A 96 KHZ 16 BIT DUAL CHANNEL A/D CONVERTER LSI FOR DIGITAL AUDIO APPLICATIONS	NAKAMURA, M; TAKAHASHI, J; MAFUNE, H; HASEGAWA, Y; SUGIMOTO, Y	1989	IEEE TRANSACTIONS ON CONSUMER ELECTRONICS	35	3	536-543	10.1109/30.44314	Irrelevant
#737	Monolithic 1GSa/s 8bit A/D converter	Woestelandt, B	1998	ELECTRONIC ENGINEERING	70	853	25-26		Irrelevant
#738	Commercial heterojunction bipolar transistor production by molecular beam epitaxy	Streit, DC; Oki, AK; Block, TR; Lammert, MD; Hoppe, MM; Umemoto, DK; Wojtowicz, M	1996	JOURNAL OF VACUUM SCIENCE & TECHNOLOGY B	14	3	2216-2220	10.1116/1.588903	Irrelevant
#739	ANALOG AND ANALOG-DIGITAL ARRAYS BLOSSOM	GOODENOUGH, F	1989	ELECTRONIC DESIGN	37	13	49-&		Irrelevant
#740	POWER-AMPLIFIER FOR MICROWAVE DIGITAL RADIOS WITH INHERENT PHASE COMPENSATION	BURA, P; GELERMAN, D; NTAKE, P	1988	IEE PROCEEDINGS-H MICROWAVES ANTENNAS AND PROPAGATION	135	5	344-346	10.1049/ip-h-2.1988.0070	Irrelevant
#741	A 3.0V 2GHZ TRANSMITTER IC FOR DIGITAL RADIO COMMUNICATION WITH INTEGRATED VCOS	HEINEN, S; BEYER, S; FENK, J	1995	1995 IEEE INTERNATIONAL SOLID-STATE CIRCUITS CONFERENCE, DIGEST OF TECHNICAL PAPERS	38		146-147		Irrelevant
#742	A 200-MHz IF 11-bit fourth-order bandpass Delta Sigma ADC in SiGe	Maurino, R; Mole, P	2000	IEEE JOURNAL OF SOLID-STATE CIRCUITS	35	7	959-967	10.1109/4.848204	Irrelevant
#743	IC based broadband digital receiver for 4G wireless communications	Zhou, L; Shetty, S; Spring, R; Ariak, H; Zheng, W; Hyun, J; Tofighi, MR; Daryoush, AS	2004	RAWCON: 2004 IEEE RADIO AND WIRELESS CONFERENCE, PROCEEDINGS			339-342	10.1109/RAWCON.2004.1389145	Irrelevant
#744	VLSI FOR ANALOG DIGITAL-COMMUNICATIONS	COPELAND, MA	1991	IEEE COMMUNICATIONS MAGAZINE	29	5	25-30	10.1109/35.79380	Irrelevant
#745	Analysis of an MFCC-based audio indexing system for efficient coding of multimedia sources	IEEE; Mubarak, OM; Ambikairajah, E; Epps, J	2005	ISSPA 2005: THE 8TH INTERNATIONAL SYMPOSIUM ON SIGNAL PROCESSING AND ITS APPLICATIONS, VOLS 1 AND 2, PROCEEDINGS			619-622		Irrelevant
#746	A Si BJT IF downconverter AGC IC for DAB	Goldfarb, M; Croughwell, R; Schiller, C; Livezey, D; Heiter, G	1998	1998 IEEE MTT-S INTERNATIONAL MICROWAVE SYMPOSIUM DIGEST, VOLS 1-3			353-356		Irrelevant
#748	A NEW APPROACH TO HIGH-SPEED DIGITAL SIGNAL-PROCESSING BASED ON MICROPROGRAMMING	SEKIGUCHI, K; ISHIZAKA, K; MATSUDAIRA, TK; NAKAJIMA, N	1983	JOURNAL OF THE AUDIO ENGINEERING SOCIETY	31	2025-08-07	517-522		Irrelevant
#749	A RF transceiver for WDCT in a 25GHz Si bipolar technology	Puma, GL; Geppert, W; Hadjizada, K; van Waasen, S; Mevissen, W; von Schwartzenberg, W; Heinen, S	2000	2000 IEEE RADIO FREQUENCY INTEGRATED CIRCUITS (RFIC) SYMPOSIUM, DIGEST OF PAPERS			257-260	10.1109/RFIC.2000.854461	Irrelevant
#750	A 2.7V 800MHZ-2.1GHZ TRANSCEIVER CHIPSET FOR MOBILE RADIO APPLICATIONS IN 25GHZ FT SI-BIPOLAR	VEIT, W; FENK, J; GANSER, S; HADJIZADA, K; HEINEN, S; HERRMANN, H; SEHRIG, P	1994	PROCEEDINGS OF THE 1994 BIPOLAR/BICMOS CIRCUITS AND TECHNOLOGY MEETING			175-178	10.1109/BIPOL.1994.587888	Irrelevant
#751	Radio on the Other Side of Time	Tapia Lopez, Alicia	2016	FONSECA-JOURNAL OF COMMUNICATION		12	27-40	10.14201/fjc2016122740	Irrelevant
#752	3V, 28 MW SI-BIPOLAR FRONT-END IC FOR 900 MHZ HOMODYNE WIRELESS RECEIVERS	WANG, HM; BANU, M	1995	ELECTRONICS LETTERS	31	4	265-266	10.1049/el:19950197	Irrelevant
#753	A 3.3V high-resolution sigma-delta modulator for digital audio	IEEE; Yavari, M; Shoaei, O	2001	ICM 2001: 13TH INTERNATIONAL CONFERENCE ON MICROELECTRONICS, PROCEEDINGS			129-132		Irrelevant
#754	A low voltage RF receiver for digital satellite radio	Cali', G; Cantone, G; Filoramo, P; Sirna, G; Vita, P; Palmisano, G	1998	1998 IEEE RADIO FREQUENCY INTEGRATED CIRCUITS (RFIC) SYMPOSIUM			301-304	10.1109/RFIC.1998.682338	Irrelevant
#756	HIGH-EFFICIENCY ALGAAS/GAAS HBT POWER-AMPLIFIER MMIC FOR 1.9GHZ JAPANESE DIGITAL CORDLESS PHONE	HARA, S; SATO, H; TWYNAM, JK; AKAGI, M; NAMBU, N; TANBA, N; YOSHIKAWA, K; KINOSADA, T; YAGURA, M; TSUJI, H; SHINOZAKI, T; YOSHIMASU, T; MIYAJIMA, T; TOMITA, T	1993	IEEE 1993 MICROWAVE AND MILLIMETER-WAVE MONOLITHIC CIRCUITS SYMPOSIUM: DIGEST OF PAPERS			19-22	10.1109/MCS.1993.247486	Irrelevant
#757	The Study on the Legal Treatment of Digital Audio Transmission by Copyright Act - Focused on Comparative Analysis with US Copyright Legal System -ì €ìž‘ê¶Œë²•ìƒ ë””ì§€í„¸ìŒì„±ì†¡ì‹ ì˜ ë²•ì ì·¨ê¸‰ì— ê´€í•œ ê³ ì°° - ë¯¸êµ­ë²•ì œì™€ì˜ ë¹„êµë¶„ì„ì„ ì¤‘ì‹¬ìœ¼ë¡œ -	KIM, Hyunkyung	2016	Study on The American Constitutionë¯¸êµ­í—Œë²•ì—°êµ¬	27	3	65-102		Irrelevant
#758	A 1-GHZ SINGLE-CHIP QUADRATURE MODULATOR	STEYAERT, M; ROOVERS, R	1992	IEEE JOURNAL OF SOLID-STATE CIRCUITS	27	8	1194-1197	10.1109/4.148328	Irrelevant
#759	HIGHLY-INTEGRATED TRANSMITTER RFIC WITH MONOLITHIC NARROW-BAND TUNING FOR DIGITAL CELLULAR HANDSETS	NEGUS, K; KOUPAL, B; WHOLEY, J; CARTER, K; MILLICKER, D; SNAPP, C; MARION, N	1994	1994 IEEE INTERNATIONAL SOLID-STATE CIRCUITS CONFERENCE - DIGEST OF TECHNICAL PAPERS	37		38-39		Irrelevant
#760	AN RF FRONT-END FOR DIGITAL MOBILE RADIO	FENK, J; BIRTH, W; IRVINE, RG; SEHRIG, P; SCHON, KR	1990	PROCEEDINGS OF THE 1990 BIPOLAR CIRCUITS AND TECHNOLOGY MEETING			244-247	10.1109/BIPOL.1990.171175	Irrelevant
#761	A DIRECT CONVERSION RECEIVER EMPLOYING A FREQUENCY MULTIPLIED DIGITAL PHASE-SHIFTING DEMODULATOR	HASEGAWA, M; MIMURA, M; TAKAHASHI, K; MAKIMOTO, M	1994	ELECTRONICS AND COMMUNICATIONS IN JAPAN PART II-ELECTRONICS	77	4	29-37	10.1002/ecjb.4420770404	Irrelevant
#762	A 192-KS/S SIGMA-DELTA-ADC WITH INTEGRATED DECIMATION FILTERS PROVIDING -97.4-DB-THD	ALEXANDER, MA; MOHAJERI, H; PRAYOGO, JO	1994	1994 IEEE INTERNATIONAL SOLID-STATE CIRCUITS CONFERENCE - DIGEST OF TECHNICAL PAPERS	37		190-191		Irrelevant
#763	A 100 MHZ IF AMPLIFIER QUADRATURE DEMODULATOR FOR GSM CELLULAR RADIO MOBILE TERMINALS	KOULLIAS, IA; FORGUES, SL; DAVIS, PC	1990	PROCEEDINGS OF THE 1990 BIPOLAR CIRCUITS AND TECHNOLOGY MEETING			248-251	10.1109/BIPOL.1990.171176	Irrelevant
#764	New millimeter-wave MMIC chip sets and modules for commercial radio application	Ryu, Y; Quijije, M; Pinato, B	1999	1999 IEEE MTT-S SYMPOSIUM ON TECHNOLOGIES FOR WIRELESS APPLICATIONS DIGEST			83-86	10.1109/MTTTWA.1999.755133	Irrelevant
#765	QPSK MODULATORS FOR DIGITAL CELLULAR COMMUNICATION	FLOWER, G; DUGAN, R; ZHANG, J; CHANG, J; PETRUNO, P	1992	PROCEEDINGS OF THE 1992 BIPOLAR / BICMOS CIRCUITS AND TECHNOLOGY MEETING			59-62	10.1109/BIPOL.1992.274082	Irrelevant
#766	A Ka-band GaInP/GaAs HBT double balanced downconvert mixer using lumped element balun	IEEE; Freundorfer, AP	1997	IEEE ANTENNAS AND PROPAGATION SOCIETY INTERNATIONAL SYMPOSIUM 1997, VOLS 1-4			578-581		Irrelevant
#767	A 44 GHz InP-based HBT double-balanced amplifier with novel current re-use biasing	Kobayashi, KW; Nishimoto, M; Tran, LT; Wang, H; Cowles, J; Block, TR; Elliott, J; Allen, B; Oki, AK; Streit, DC	1998	1998 IEEE RADIO FREQUENCY INTEGRATED CIRCUITS (RFIC) SYMPOSIUM			267-270	10.1109/RFIC.1998.682095	Irrelevant
#769	Modified CORDIC demodulator implementation for digital IF-sampled receiver	IEEE; Chen, A; McDanell, R; Boytim, M; Pogue, R	1995	GLOBECOM '95 - IEEE GLOBAL TELECOMMUNICATIONS CONFERENCE, VOLS 1-3			1450-1454		Irrelevant
#770	Research on reference-processed pair differential signal objective parameters in relationship with subjective listening tests results in digital audio coding domain	Goliasz, Krzysztof; Prygon, Sylwia; Zwarycz, Mikolaj	2019	146TH AES CONVENTION					Irrelevant
#771	COMPACT SIZE NUMERIC DISPLAY PAGER WITH NEW RECEIVING SYSTEM	YAMASAKI, K; YOSHIZAWA, S; MINAMI, Y; ASAI, T; NAKANO, Y; KURODA, M	1992	NEC RESEARCH & DEVELOPMENT	33	1	73-82		Irrelevant
#772	High dynamic range GaAsHBT LNA/mixers for low cost 1900 MHz PCS applications	Nadler, AJ	1997	MICROWAVE JOURNAL	40	2	92-+		Irrelevant
#773	A high performance RF power amplifier with protection against load mismatches	Scuderi, A; Carrara, F; Castorina, A; Palmisano, G	2003	2003 IEEE MTT-S INTERNATIONAL MICROWAVE SYMPOSIUM DIGEST, VOLS 1-3			699-702	10.1109/MWSYM.2003.1212468	Irrelevant
#774	A low cost RF transceiver for data communications	RF Micro Devices Inc	1997	MICROWAVE JOURNAL	40	2	122-+		Irrelevant
#775	A BRIEF REVIEW OF DIGITAL AUDIO AND THE APPLICATION OF DIGITAL TECHNOLOGY TO HEARING AIDS	ENGEBRETSON A M	1990	Seminars in Hearing	11	1	16-27	10.1055/s-0028-1091334	Irrelevant
#776	A Correlation Study between Acoustic and Perceptual Parameters of the Singing Voice in Singing Studentsì„±ì•…ì „ê³µí•™ìƒì˜ ê°€ì°½ ìŒì„±ì˜ ìŒí–¥í•™ì  íŒŒë¼ë¯¸í„°ì™€ ì§€ê°ì  íŒŒë¼ë¯¸í„°ì‚¬ì´ì˜ ìƒê´€ ì—°êµ¬	Jeong,, Ok-Ran; ì¡°ì„±ë¯¸; ì´ìƒìš±	2004	Journal of speech-language & hearing disordersì–¸ì–´ì¹˜ë£Œì—°êµ¬	13	4	195-203		Irrelevant
#777	Authenticity examination of compressed audio recordings using detection of multiple compression and encoders' identification	Korycki, Rafal	2014	FORENSIC SCIENCE INTERNATIONAL	238		33-46	10.1016/j.forsciint.2014.02.008	Irrelevant
#778	A Study of portable audio player element analysis of digital environment -Laying stress on MP3playerë””ì§€í„¸í™˜ê²½ì˜ íœ´ëŒ€ìš© ì˜¤ë””ì˜¤ í”Œë ˆì´ì–´ ìš”ì†Œë¶„ì„ì— ê´€í•œ ì—°êµ¬- MP3 í”Œë ˆì´ì–´ë¥¼ ì¤‘ì‹¬ìœ¼ë¡œ	see, jaehyek; ìš°ê°•í˜¸	2005	Journal of Digital Designë””ì§€í„¸ë””ìžì¸í•™ì—°êµ¬	5	1	2014-01-01		Irrelevant
#779	A 2.7V TO 4.5V SINGLE-CHIP GSM TRANSCEIVER RF INTEGRATED CIRCUIT	STETZLER, T; POST, I; HAVENS, J; KOYAMA, M	1995	1995 IEEE INTERNATIONAL SOLID-STATE CIRCUITS CONFERENCE, DIGEST OF TECHNICAL PAPERS	38		150-151		Irrelevant
#780	Transmitting Alarm Information in DAB plus Broadcasting System	IEEE; Falkowski-Gilski, Przemyslaw	2018	2018 SIGNAL PROCESSING: ALGORITHMS, ARCHITECTURES, ARRANGEMENTS, AND APPLICATIONS (SPA)			217-222		Irrelevant
#781	InGaP/GaAs power HBTs with a low bias voltage	IEEE; Ohara, S; Yamada, H; Iwai, T; Yamaguchi, Y; Imanishi, K; Joshin, K	1995	INTERNATIONAL ELECTRON DEVICES MEETING, 1995 - IEDM TECHNICAL DIGEST			791-794		Irrelevant
#782	Audio steganalysis with content-independent distortion measures	Avcibas, I	2006	IEEE SIGNAL PROCESSING LETTERS	13	2	92-95	10.1109/LSP.2005.862152	Irrelevant
#783	Towards a software-radio enabled broadcast media navigator	Denby, B; Hariti, SA	2003	PROCEEDINGS EC-VIP-MC 2003, VOLS 1 AND 2			817-822		Irrelevant
#784	20-GHZ HIGH-SPEED DIGITAL RADIO TRANSMISSION EXPERIMENT DURING HEAVY RAINFALL	YOSHIKAWA, T; KURAMOTO, M	1974	PROCEEDINGS OF THE IEEE	62	7	1036-1036	10.1109/PROC.1974.9563	Irrelevant
#785	PSYCHOPHYSICS AND MODERN DIGITAL AUDIO TECHNOLOGY	HOUTSMA, AJM	1992	PHILIPS JOURNAL OF RESEARCH	47	1	2014-03-01		Irrelevant
#786	A 2.7V 2.5GHz bipolar chipset for digital wireless communication	IEEE; Heinen, S; Hadjizada, K; Matter, U; Geppert, W; Thomas, V; Weber, S; Beyer, S; Fenk, J; Matschke, E	1997	1997 IEEE INTERNATIONAL SOLID-STATE CIRCUITS CONFERENCE - DIGEST OF TECHNICAL PAPERS	40		306-307	10.1109/ISSCC.1997.585395	Irrelevant
#787	A bipolar upconversion modulation loop transmitter for dual-band mobile communications	Feng, S; Kolb, B; Herrmann, H; Veit, W; Thomas, V; Herzinger, S; Volpe, F; Lipperer, G; Fenk, J	1998	1998 IEEE MTT-S INTERNATIONAL MICROWAVE SYMPOSIUM DIGEST, VOLS 1-3			85-88		Irrelevant
#789	A 1.8V, 5.4mW, digital-audio Sigma Delta modulator in 1.2 mu m CMOS	Rabii, S; Wooley, BA	1996	1996 IEEE INTERNATIONAL SOLID-STATE CIRCUITS CONFERENCE, DIGEST OF TECHNICAL PAPERS	39		228-229	10.1109/ISSCC.1996.488582	Irrelevant
#790	RELIABILITY OF SEMICONDUCTOR-DEVICES FOR 20 GHZ DIGITAL RADIO-RELAY SYSTEM	CHINO, K; MORITA, K; SANO, K; MATSUKI, T; IDA, M	1974	REVIEW OF THE ELECTRICAL COMMUNICATIONS LABORATORIES	22	2025-08-07	633-643		Irrelevant
#791	Design of a 3-volt HBT power amplifier for DCS	Schmukler, B; Jorgenson, J	2000	APPLIED MICROWAVE & WIRELESS	12	6	116-+		Irrelevant
#792	DUAL-IMAGE VIDEO ENDOSCOPY	HOLTZ, G; PATTON, GW	1992	JOURNAL OF GYNECOLOGIC SURGERY	8	2	69-71	10.1089/gyn.1992.8.69	Irrelevant
#793	A 2-MU-M CMOS DIGITAL ADAPTIVE EQUALIZER CHIP FOR QAM DIGITAL RADIO MODEMS	MEIER, SR; DEMAN, E; NOLL, TG; LOIBL, U; KLAR, H	1988	IEEE JOURNAL OF SOLID-STATE CIRCUITS	23	5	1212-1217	10.1109/4.5946	Irrelevant
#794	Homecoming-The Podcast	Benedek, David M.; Wynn, Gary H.; Ursano, Robert J.	2017	JAMA-JOURNAL OF THE AMERICAN MEDICAL ASSOCIATION	317	14	1398-1399	10.1001/jama.2017.3031	Irrelevant
#795	A CHANNEL DEMODULATOR IC FOR DIGITAL AUDIO BROADCASTING	IEEE; DELARUELLE, A; HUISKEN, J; VANLOON, J; WELTEN, F	1994	PROCEEDINGS OF THE IEEE 1994 CUSTOM INTEGRATED CIRCUITS CONFERENCE			47-50	10.1109/CICC.1994.379769	Irrelevant
#796	A ONE-CHIP 2GHZ SINGLE SUPERHET RECEIVER FOR 2MB/S FSK RADIO-COMMUNICATION	THOMAS, V; FENK, J; BEYER, S	1994	1994 IEEE INTERNATIONAL SOLID-STATE CIRCUITS CONFERENCE - DIGEST OF TECHNICAL PAPERS	37		42-43		Irrelevant
#797	A fiber optic millimeter-wave radio transmission link using HBT as direct photodetector and an optoelectronic upconverter	Suematsu, E; Imai, N	1996	IEEE TRANSACTIONS ON MICROWAVE THEORY AND TECHNIQUES	44	1	133-143	10.1109/22.481395	Irrelevant
#798	A digital FDD transceiver system for 900MHz ISM band applications	IEEE; Durec, J; Huehne, K; Zou, M	1997	1997 WIRELESS COMMUNICATIONS CONFERENCE, PROCEEDINGS			50-56	10.1109/WCC.1997.622246	Irrelevant
#799	Low-noise, low-voltage, low-power IF gain controlled amplifiers for wireless communication	Fenk, J; Sehrig, P	1998	WIRELESS NETWORKS	4	1	87-97	10.1023/A:1019131401271	Irrelevant
#800	A FULLY DIGITIZED MULTILEVEL DEMODULATOR FOR HIGH-CAPACITY DIGITAL RADIO SYSTEMS	IEEE, COMMUN SOC; OKADA, T; SHIRATO, T	1993	GLOBECOM '93 COMMUNICATIONS FOR A CHANGING WORLD, CONFERENCE RECORD: IEEE GLOBAL TELECOMMUNICATIONS CONFERENCE			609-613		Irrelevant
#801	A GSM900/DCS1800 dual-band MMIC power amplifier using outside-base/center-via-hole layout multifinger HBT	Mori, K; Choumei, K; Shimura, T; Takagi, T; Ikeda, Y; Ishida, O	1999	IEICE TRANSACTIONS ON ELECTRONICS	E82C	11	1913-1920		Irrelevant
#802	SIGNAL-PROCESSING FOR A SPECTRUM EFFICIENT SINGLE CHANNEL DIGITAL RADIO SYSTEM	IEEE; LOCURTO, M; SALERNO, M	1990	GLOBECOM 90 - IEEE GLOBAL TELECOMMUNICATIONS CONFERENCE & EXHIBITION, VOLS 1-3: COMMUNICATIONS : CONNECTING THE FUTURE			1696-1701		Irrelevant
#803	Even harmonic quadrature modulator with low vector modulation error and low distortion for microwave digital radio	Itoh, K; Shimozawa, M; Kawakami, K; Iida, A; Ishida, O	1996	1996 IEEE MTT-S INTERNATIONAL MICROWAVE SYMPOSIUM DIGEST, VOLS 1-3			967-970		Irrelevant
#804	"You Can Lead a Horse to Water ...": Focus Group Perspectives on Initiating and Supporting Hearing Health Change in Older Adults	Holliday, Heather V.; Jenstad, Lorienne M.; Grosjean, Garnet; Purves, Barbara	2015	AMERICAN JOURNAL OF AUDIOLOGY	24	3	360-376	10.1044/2015_AJA-14-0073	Irrelevant
#805	High-linearity and small-chip AlGaAs/GaAs power HBT's for L-band personal digital cellular applications	Kim, CW; Hayama, N; Goto, N; Honjo, K	1997	IEEE ELECTRON DEVICE LETTERS	18	4	147-149	10.1109/55.563311	Irrelevant
#806	Velocity deception jamming discrimination using quantization effect	Nouri, Mahdi; Mivehchy, Mohsen	2019	ANALOG INTEGRATED CIRCUITS AND SIGNAL PROCESSING	100	1	193-198	10.1007/s10470-019-01447-5	Irrelevant
#807	Behavioral modeling to circuit design steps of a 3-V digital audio sigma-delta modulator in 0.35 mu m-CMOS	Kashmiri, SM; Hedayati, H	2003	CCECE 2003: CANADIAN CONFERENCE ON ELECTRICAL AND COMPUTER ENGINEERING, VOLS 1-3, PROCEEDINGS: TOWARD A CARING AND HUMANE TECHNOLOGY			89-92		Irrelevant
#808	A STEREO 16-BIT DELTA-SIGMA-A/D CONVERTER FOR DIGITAL AUDIO	WELLAND, DR; DELSIGNORE, BP; SWANSON, EJ; TANAKA, T; HAMASHITA, K; HARA, S; TAKASUKA, K	1989	JOURNAL OF THE AUDIO ENGINEERING SOCIETY	37	6	476-486		Irrelevant
#809	Adaptive channel equalisation for digital radio-telephone network	IEEE; CHITAMU, PJ; BRAITHWAITE, SJ	1995	IEEE PACIFIC RIM CONFERENCE ON COMMUNICATIONS, COMPUTERS, AND SIGNAL PROCESSING - PROCEEDINGS			219-223	10.1109/PACRIM.1995.519448	Irrelevant
#810	ANALYSIS OF A METHOD OF DEMODULATING FREQUENCY-MODULATED - SIGNALS IN A DIGITAL RADIO RECEIVER	KHETSKOVICH, YB; POBEREZHSKIY, ES	1993	TELECOMMUNICATIONS AND RADIO ENGINEERING	48	6	96-102		Irrelevant
#811	A direct-conversion transceiver chip set for 900 MHz (ISM band) spread-spectrum digital cordless telephone.	IEEE; Tham, JL; Hull, C; Ali, A; Carr, F; Chu, R; Walley, J; Koullias, I	1996	ISCAS 96: 1996 IEEE INTERNATIONAL SYMPOSIUM ON CIRCUITS AND SYSTEMS - CIRCUITS AND SYSTEMS CONNECTING THE WORLD, VOL 4			85-88		Irrelevant
#812	Development of low-power consumption RF/IF single-chip transceiver IC for PHS	Kuroda, H; Okazaki, Y; Kurihara, T; Fujita, K; Araki, T; Hirayama, H	1998	NEC RESEARCH & DEVELOPMENT	39	2	161-167		Irrelevant
#813	APPLICATION OF ALGAAS GAAS HBTS TO POWER DEVICES FOR DIGITAL MOBILE RADIO-COMMUNICATIONS	GOTO, N; HAYAMA, N; TAKAHASHI, H; HONJO, K	1993	IEICE TRANSACTIONS ON ELECTRONICS	E76C	9	1367-1372		Irrelevant
#814	A 2.7V 900MHz/1.9GHz dual-band transceiver IC for digital wireless communication	IEEE; Tham, JL; Margarit, M; Pregardier, B; Hull, C; Carr, F	1998	IEEE 1998 CUSTOM INTEGRATED CIRCUITS CONFERENCE - PROCEEDINGS			559-562		Irrelevant
#815	HIGH-FREQUENCY, LOW-VOLTAGE CIRCUIT TECHNOLOGY FOR VHF PAGING RECEIVER	TANAKA, S; NAKAJIMA, A; NAKAGAWA, J; NAKAGOSHI, A; KOMINAMI, Y	1993	IEICE TRANSACTIONS ON FUNDAMENTALS OF ELECTRONICS COMMUNICATIONS AND COMPUTER SCIENCES	E76A	2	156-163		Irrelevant
#816	GAAS MMIC DIRECT LINEAR VECTOR MODULATORS IN DIGITAL RADIO LINKS	PYNDIAH, R; LEBLANC, R; BALLAGE, JP	1990	MICROWAVE JOURNAL	33	3	136-&		Irrelevant
#817	Digital Tuner Implementation Using FM Tuner for DRM Plus Receivers	Kim, Seong-Jun; Park, Kyung-Won; Lee, Kyung-Taek; Choi, Hyung-Jin	2012	IEEE TRANSACTIONS ON CONSUMER ELECTRONICS	58	2	311-317	10.1109/TCE.2012.6227428	Irrelevant
#818	Optimization techniques for high order phase-locked loop type jitter reduction circuit for digital audio	IEEE; WONG, WK	1995	IEEE 1995 INTERNATIONAL CONFERENCE ON CONSUMER ELECTRONICS - DIGEST OF TECHNICAL PAPERS			362-363		Irrelevant
#819	A high-performance Si-bipolar RF receiver for digital satellite radio	Cali, G; Cantone, G; Filoramo, P; Sirna, G; Vita, P; Palmisano, G	1998	IEEE TRANSACTIONS ON MICROWAVE THEORY AND TECHNIQUES	46	12	2568-2576	10.1109/22.739249	Irrelevant
#820	2ND-ORDER SIGMA DELTA MODULATION FOR DIGITAL-AUDIO SIGNAL ACQUISITION	BRANDT, BP; WINGARD, DE; WOOLEY, BA	1991	IEEE JOURNAL OF SOLID-STATE CIRCUITS	26	4	618-627	10.1109/4.75064	Irrelevant
#821	PRACTICAL ERROR-PROBABILITY ESTIMATION FOR DIGITAL RADIO SYSTEMS IN THE PRESENCE OF INTERFERENCE AND NOISE OF FINITE CREST FACTOR, AND PREDICTION OF RESIDUAL ERROR RATE	YOUNG, I; WATERS, G	1987	IEE PROCEEDINGS-F RADAR AND SIGNAL PROCESSING	134	5	448-453	10.1049/ip-f-1.1987.0078	Irrelevant
#822	Optimization techniques for high order phase-locked loop type jitter reduction circuit for digital audio	Wong, WK	1996	IEEE TRANSACTIONS ON CONSUMER ELECTRONICS	42	1	156-163	10.1109/30.485474	Irrelevant
#823	A NEW CLASS OF ADAPTIVE CROSS-POLARIZATION INTERFERENCE CANCELERS FOR DIGITAL RADIO SYSTEMS	BORGNE, M	1987	IEEE JOURNAL ON SELECTED AREAS IN COMMUNICATIONS	5	3	484-492	10.1109/JSAC.1987.1146545	Irrelevant
#824	A 2.7-V GSM RF transceiver IC	Yamawaki, T; Kokubo, M; Irie, K; Matsui, H; Hori, K; Endou, T; Hagisawa, H; Furuya, T; Shimizu, Y; Katagishi, M; Hildersley, JR	1997	IEEE JOURNAL OF SOLID-STATE CIRCUITS	32	12	2089-2096	10.1109/4.643666	Irrelevant
#825	POTENTIAL NOISE-IMMUNITY OF A DIGITAL SIGNAL DEMODULATOR WITH STRUCTURAL INTERMITTENT INTERFERENCE COMPENSATION	BURACHENKO, DL; EROKHIN, VF	1989	TELECOMMUNICATIONS AND RADIO ENGINEERING	44	10	132-133		Irrelevant
#826	16 QAM MODULATOR-DEMODULATOR FOR HIGH-CAPACITY DIGITAL RADIO TRANSMISSION	NOGUCHI, T; YOSHIDA, Y; HASEGAWA, M	1983	NEC RESEARCH & DEVELOPMENT		71	69-75		Irrelevant
#827	PROPAGATION CHARACTERISTICS OF A 100-KM OVERWATER SPAN DIGITAL RADIO SYSTEM	SASAKI, O; YOSHIKAWA, M; HOSOYA, Y	1986	REVIEW OF THE ELECTRICAL COMMUNICATIONS LABORATORIES	34	3	319-325		Irrelevant
#828	A 2.7-V 900-MHz/1.9-GHz dual-band transceiver IC for digital wireless communication	Tham, JLJ; Margarit, MA; Pregardier, B; Hull, CD; Magoon, R; Carr, F	1999	IEEE JOURNAL OF SOLID-STATE CIRCUITS	34	3	286-291		Irrelevant
#829	Quadrature bandpass Delta Sigma modulation for digital radio	Jantzi, SA; Martin, KW; Sedra, AS	1997	IEEE JOURNAL OF SOLID-STATE CIRCUITS	32	12	1935-1950	10.1109/4.643651	Irrelevant
#830	PeerIIR: Peer-to-Peer Interactive Internet Radio System	IEEE; Tsai, Tzu-Chieh; Hsieh, Tong-Yen; Lo, Wen-Ching	2010	2010 5TH INTERNATIONAL ICST CONFERENCE ON COMMUNICATIONS AND NETWORKING IN CHINA (CHINACOM)					Irrelevant
#831	Digital Realization of a Click Modulator for an Audio Power Amplifier	Sozanski, Krzysztof Piotr	2010	PRZEGLAD ELEKTROTECHNICZNY	86	2	353-357		Irrelevant
#832	An embedded cryptosystem for digital broadcasting	IEEE; Sundaram, GS; Sista, S	1997	1997 IEEE 6TH INTERNATIONAL CONFERENCE ON UNIVERSAL PERSONAL COMMUNICATIONS RECORD, CONFERENCE RECORD, VOLS 1 AND 2			401-405		Irrelevant
#833	Sequential Processing JIPDA for Multitarget Tracking in Clutter Using Multistatic Passive Radar	IEEE; Shi, Yi Fang; Song, Taek Lyul	2016	2016 19TH INTERNATIONAL CONFERENCE ON INFORMATION FUSION (FUSION)			711-718		Irrelevant
#834	A 1V 1mW digital-audio Delta Sigma modulator with 88dB dynamic range using local switch bootstrapping	IEEE; Dessouky, M; Kaiser, A	2000	PROCEEDINGS OF THE IEEE 2000 CUSTOM INTEGRATED CIRCUITS CONFERENCE			13-16	10.1109/CICC.2000.852608	Irrelevant
#835	Construction and evaluation of a robust multifeature speech/music discriminator	IEEE COMP SOC; Scheirer, E; Slaney, M	1997	1997 IEEE INTERNATIONAL CONFERENCE ON ACOUSTICS, SPEECH, AND SIGNAL PROCESSING, VOLS I - V: VOL I: PLENARY, EXPERT SUMMARIES, SPECIAL, AUDIO, UNDERWATER ACOUSTICS, VLSI; VOL II: SPEECH PROCESSING; VOL III: SPEECH PROCESSING, DIGITAL SIGNAL PROCESSING; VOL			1331-1334		Irrelevant
#836	A Delta-Sigma Modulator with UPWM Quantizer for Digital Audio Class-D Amplifier	Kuo, Chien-Hung; Liou, Yu-Jie	2019	PROCEEDINGS OF THE 2019 26TH INTERNATIONAL CONFERENCE MIXED DESIGN OF INTEGRATED CIRCUITS AND SYSTEMS (MIXDES 2019)			293-297		Irrelevant
#837	One-chip endless phase shifter IC's for space diversity combiner	Imai, N; Ichikawa, H	1996	IEEE TRANSACTIONS ON CIRCUITS AND SYSTEMS II-EXPRESS BRIEFS	43	4	281-288	10.1109/82.488282	Irrelevant
#838	DIGITAL PHASE - LOCKED LOOP APPLICATIONS TO DIGITAL RADIO CHANNELS	RAFIE, MS; NEWMAN, W	1992	CONFERENCE RECORD OF THE TWENTY-SIXTH ASILOMAR CONFERENCE ON SIGNALS, SYSTEMS & COMPUTERS, VOLS 1 AND 2			612-616		Irrelevant
#839	COMMENTS ON HUMAN STRESS PROVOKED BY DIGITALIZED RECORDINGS	MORGAN, N	1980	JOURNAL OF THE AUDIO ENGINEERING SOCIETY	28	9	613-613		Irrelevant
#840	A Sigma-delta synthesizer phase noise optimization for multi-symbol rate digital microwave radio	Villeneuve, L; Hassaine, N; Razmpoosh, B	2003	PROCEEDINGS OF THE INTERNATIONAL 2003 SBMO/IEEE MTT-S INTERNATIONAL MICROWAVE AND OPTOELECTRONICS CONFERENCE - IMOC 2003, VOLS I AND II			519-522	10.1109/IMOC.2003.1244914	Irrelevant
#841	17 MBITS-SEC 2 GHZ DIGITAL RADIO SYSTEM	SASAKI, S; HAYASHI, M; HAMADA, S	1980	FUJITSU SCIENTIFIC & TECHNICAL JOURNAL	16	3	2028-01-01		Irrelevant
#842	A Filterless Digital Audio Class-D Amplifier Based on Grow-Left Double-Edge Pulse Width Modulation	IEEE; Chen, Xiaolei; Qu, Haipeng; Yu, Zeqi; Zhang, Chunyang; Zhang, Enguang	2017	2017 2ND IEEE INTERNATIONAL CONFERENCE ON INTEGRATED CIRCUITS AND MICROSYSTEMS (ICICM)			231-235		Irrelevant
#843	Reconfigurable Firmware-Defined Radios Synthesized from Standard Digital Logic Cells	Faisal, Muhammad; Park, Youngmin; Wentzloff, David D.	2011	MICRO- AND NANOTECHNOLOGY SENSORS, SYSTEMS, AND APPLICATIONS III	8031			10.1117/12.885058	Irrelevant
#844	Jammer target discrimination based on local variance of signal histogram in tracking radar and its implementation	Nouri, Mahdi; Mivehchy, Mohsen; Sabahi, Mohamad Farzan	2017	SIGNAL IMAGE AND VIDEO PROCESSING	11	6	1025-1032	10.1007/s11760-016-1053-8	Irrelevant
#846	OPTIMAL SYSTEM PARAMETERS CHOICE IN HF FSK RADIO LINKS	BERNARDINI, A; PATTUELLI, R; SNIDERO, P	1995	IEEE TRANSACTIONS ON COMMUNICATIONS	43	1	15-18	10.1109/26.385948	Irrelevant
#847	A COMPACT, MONOLITHIC MICROWAVE DEMODULATOR-MODULATOR FOR 64-QAM DIGITAL RADIO LINKS	TELLIEZ, I; COUTURIER, AM; RUMELHARD, C; VERSNAEYEN, C; CHAMPION, P; FAYOL, D	1991	IEEE TRANSACTIONS ON MICROWAVE THEORY AND TECHNIQUES	39	12	1947-1954	10.1109/22.106532	Irrelevant
#848	A power-efficient single-chip OFDM demodulator and channel decoder for multimedia broadcasting	Huisken, JA; van de Laar, FAM; Bekooij, MJG; Gielis, GCM; Gruijters, PWF; Welten, FPJ	1998	IEEE JOURNAL OF SOLID-STATE CIRCUITS	33	11	1793-1798	10.1109/4.726579	Irrelevant
#849	A Wideband Single-PLL RF Receiver for Simultaneous Multi-band and Multi-channel Digital Car Radio Reception	van Sinderen, Jan; Breems, Lucien; Brekelmans, Hans; Leong, Frank; Pavlovic, Nenad; Rutten, Robert; Niehof, Jan; Roovers, Raf; Burdiek, Bernard; Rudolph, Jochen; Moehlmann, Ulrich; Blinzer, Peter; Biehl, Manfred; Gabriel, Niels; Wichern, Andreas; Schippmann, Gerd; Rethmeier, Frank; Klimczak, Janusz; Wenzel, Joerg; Pilaski, Ralf-Gero	2016	2016 IEEE RADIO FREQUENCY INTEGRATED CIRCUITS SYMPOSIUM (RFIC)			330-333		Irrelevant
#850	THRESHOLD EFFECT OF IMPULSIVE NOISE IN MOBILE RADIO SYSTEMS	PEJANOVICDJURISIC, M	1991	6TH MEDITERRANEAN ELECTROTECHNICAL CONFERENCE, PROCEEDINGS VOLS 1 AND 2			637-640		Irrelevant
#852	Software Designed 64-QAM Demodulator of OFDM Signal Implemented into FPGA Elements	IEEE; Bures, Miroslav; Dvorsky, Marek	2012	2012 35TH INTERNATIONAL CONFERENCE ON TELECOMMUNICATIONS AND SIGNAL PROCESSING (TSP)			186-189		Irrelevant
#853	A VLSI ARCHITECTURE FOR A HIGH-SPEED ALL-DIGITAL QUADRATURE MODULATOR AND DEMODULATOR FOR DIGITAL RADIO APPLICATIONS	SAMUELI, H; WONG, BC	1990	IEEE JOURNAL ON SELECTED AREAS IN COMMUNICATIONS	8	8	1512-1519	10.1109/49.62829	Irrelevant
#854	An influence of intentional jamming signals on DSP based demodulators	IEEE; Lopatka, J	1998	IEEE MILITARY COMMUNICATIONS CONFERENCE - PROCEEDINGS, VOLS 1-3			655-658		Irrelevant
#855	3-V operation power HBTs for digital cellular phones	Kim, CW; Hayama, N; Takahashi, H; Miyoshi, Y; Goto, N; Honjo, K	1996	IEICE TRANSACTIONS ON ELECTRONICS	E79C	5	617-622		Irrelevant
#856	A LOW-COMPLEXITY DIGITAL DOWN-CONVERSION AND FREQUENCY CORRECTION SCHEME FOR BURST-MODE DIGITAL RADIO	IEEE, COMMUN SOC; MAUSS, OC; FEUCHTINGER, S	1993	GLOBECOM '93 COMMUNICATIONS FOR A CHANGING WORLD, CONFERENCE RECORD: IEEE GLOBAL TELECOMMUNICATIONS CONFERENCE			621-625		Irrelevant
#857	Digital quadrature demodulator with four phases mixing for digital radio receivers	Bravo, A; Cruz-Roldan, F	2003	IEEE TRANSACTIONS ON CIRCUITS AND SYSTEMS II-EXPRESS BRIEFS	50	12	1011-1015	10.1109/TCSII.2003.820244	Irrelevant
#858	A Ka-band GaInP/GaAs HBT receiver	IEEE; Freundorfer, AP; Jamani, Y	1997	IEEE ANTENNAS AND PROPAGATION SOCIETY INTERNATIONAL SYMPOSIUM 1997, VOLS 1-4			582-585		Irrelevant
#859	A direct-conversion receiver for 900MHz (ISM band) spread-spectrum digital cordless telephone	Hull, CD; Chu, RR; Tham, JL	1996	1996 IEEE INTERNATIONAL SOLID-STATE CIRCUITS CONFERENCE, DIGEST OF TECHNICAL PAPERS	39		344-345	10.1109/ISSCC.1996.488710	Irrelevant
#860	ADCS BRING DIGITIZING SCOPE NEW HIGHS IN SPEED, PRECISION	NOVELLINO, J	1987	ELECTRONIC DESIGN	35	19	62-64		Irrelevant
#861	Double Edge Class BD Hybrid DPWM Implementation Using Linearized LBDD Algorithm	Jasielski, Jacek; Kuta, Stanislaw; Machowski, Witold; Brzozowski, Ireneusz; Kolodziejski, Wojciech	2014	2014 PROCEEDINGS OF THE 21ST INTERNATIONAL CONFERENCE ON MIXED DESIGN OF INTEGRATED CIRCUITS & SYSTEMS (MIXDES)			209-214		Irrelevant
#862	AUDIO-VISUAL TECHNOLOGIES	TAKESHITA, M; FURUKAWA, M; HAYATSU, R; MURAKAMI, R; SUZUKI, K; HASHIZUME, K	1990	NEC RESEARCH & DEVELOPMENT		96	265-277		Irrelevant
#863	DIRECT-DIVISION PHASE-LOCK LOOP AT 12-GHZ	NOORDANUS, J; MEILING, G; VANHEIJNINGEN, P	1983	IEE PROCEEDINGS-H MICROWAVES ANTENNAS AND PROPAGATION	130	7	463-472	10.1049/ip-h-1.1983.0083	Irrelevant
#864	SINGLE-CHIP CMOS MSK COHERENT DEMODULATOR	SUZUKI, H; YAMAO, Y; KIKUCHI, H	1982	ELECTRONICS LETTERS	18	13	581-582	10.1049/el:19820393	Irrelevant
#865	A quadrature bandpass Sigma Delta modulator for digital radio	IEEE; Jantzi, S; Martin, K; Sedra, A	1997	1997 IEEE INTERNATIONAL SOLID-STATE CIRCUITS CONFERENCE - DIGEST OF TECHNICAL PAPERS	40		216-217	10.1109/ISSCC.1997.585339	Irrelevant
#866	Modification of polar echo kernel for performance improvement of audio watermarking	Kim, S; Kwon, H; Bae, K	2004	DIGITAL WATERMARKING	2939		456-466		Irrelevant
#867	High-efficiency, high-linearity power AlGaAs/GaAs HBTs for digital cellular phones	Hayama, N; Kim, CW; Takahashi, H; Goto, N; Honjo, K	1997	NEC RESEARCH & DEVELOPMENT	38	1	2016-10-01		Irrelevant
#868	The safety of digital mobile cellular telephones with minute ventilation rate adaptive pacemakers	Sparks, PB; Mond, HG; Joyner, KH; Wood, MP	1998	PROCEEDINGS OF THE 2ND INTERNATIONAL CONFERENCE ON BIOELECTROMAGNETISM			85-85	10.1109/ICBEM.1998.666407	Irrelevant
#869	A 0.7-3 GHZ GAAS QPSK QAM DIRECT MODULATOR	BOVEDA, A; ORTIGOSO, F; ALONSO, JI	1993	IEEE JOURNAL OF SOLID-STATE CIRCUITS	28	12	1340-1349	10.1109/4.262008	Irrelevant
#870	A 1.0-MU-M CMOS 60-MBAUD SINGLE-CHIP QAM PROCESSOR FOR DIGITAL RADIO APPLICATIONS	IEEE; DEMAN, E; SCHULZ, M; SCHMIDMAIER, R	1994	PROCEEDINGS OF THE IEEE 1994 CUSTOM INTEGRATED CIRCUITS CONFERENCE			55-58	10.1109/CICC.1994.379767	Irrelevant
#871	A 2.7V GSM TRANSCEIVER ICS WITH ON-CHIP FILTERING	MARSHALL, C; BEHBAHANI, F; BIRTH, W; FOTOWAT, A; FUCHS, T; GAETHKE, R; HEIMERL, E; LEE, S; MOORE, P; NAVID, S; SAUR, E	1995	1995 IEEE INTERNATIONAL SOLID-STATE CIRCUITS CONFERENCE, DIGEST OF TECHNICAL PAPERS	38		148-149		Irrelevant
#872	A 1-Channel 3-Band Wide Dynamic Range Compression Chip for Vibration Transducer of Implantable Hearing Aids	Kim, DongWook; Seong, KiWoong; Kim, MyoungNam; Cho, JinHo; Lee, JyungHyun	2014	BIO-MEDICAL MATERIALS AND ENGINEERING	24	1	1009-1017	10.3233/BME-130898	Irrelevant
#874	New aspects on nonlinear power amplifier modeling in radio communication system simulations	IEEE; Honkanen, M; Haggman, SG	1997	PIMRC '97 - EIGHTH IEEE INTERNATIONAL SYMPOSIUM ON PERSONAL, INDOOR AND MOBILE RADIO COMMUNICATIONS: WAVES OF THE YEAR 2000+, TECHNICAL PROGRAM, PROCEEDINGS, VOLS 1-3			844-848		Irrelevant
#875	SELF-CALIBRATION TECHNIQUES FOR A 2ND-ORDER MULTIBIT SIGMA-DELTA MODULATOR	FATTARUSO, JW; KIRIAKI, S; DEWIT, M; WARWAR, G	1993	IEEE JOURNAL OF SOLID-STATE CIRCUITS	28	12	1216-1223	10.1109/4.261995	Irrelevant
#876	The study on the classification and legal treatment of public transmission by Copyright Actì €ìž‘ê¶Œë²•ìƒ ê³µì¤‘ì†¡ì‹ ì˜ ìœ í˜• ë° ê·¸ ë²•ì  ì·¨ê¸‰ì— ê´€í•œ ì—°êµ¬	LEE,, HAEWAN	2012	SungKyunKwan Law Reviewì„±ê· ê´€ë²•í•™	24	4	391-419		Irrelevant
#877	A 500 MHz GaAs digital RF memory modulator IC	IEEE; McMillian, G; Hallidy, W; Hood, M; Phan, G; Chu, T; Lau, K; Lawrence, M; Thrailkill, B; Phan, J; Lee, A; Musgrove, C; Sanders, M; Morgan, A; Schmidt, G; Zreet, G	1996	GAAS IC SYMPOSIUM - 18TH ANNUAL, TECHNICAL DIGEST 1996			73-76	10.1109/GAAS.1996.567734	Irrelevant
#879	CHARACTERIZING THE EFFECTS OF NONLINEAR AMPLIFIERS ON LINEAR MODULATION FOR DIGITAL PORTABLE RADIO-COMMUNICATIONS	IEEE; ARIYAVISITAKUL, S; LIU, TP	1989	DALLAS GLOBECOM 89, VOLS 1-3: COMMUNICATIONS TECHNOLOGY FOR THE 1990S AND BEYOND			448-453		Irrelevant
#880	A real time Teleconsultation System for Sharing an Oncologic Web-based Electronic Medical Record.	Forti, Stefano; Galvagni, Michele; Galligioni, Enzo; Eccher, Claudio	2005	AMIA ... Annual Symposium proceedings. AMIA Symposium			959-959		Irrelevant
#881	CHARACTERIZING THE EFFECTS OF NONLINEAR AMPLIFIERS ON LINEAR MODULATION FOR DIGITAL PORTABLE RADIO-COMMUNICATIONS	ARIYAVISITAKUL, S; LIU, TP	1990	IEEE TRANSACTIONS ON VEHICULAR TECHNOLOGY	39	4	383-389	10.1109/25.61360	Irrelevant
#882	SYNCHRONOUS DIGITAL TRANSMISSION-SYSTEMS BASED ON CCITT SDH STANDARD	KASAI, H; MURASE, T; UEDA, H	1990	IEEE COMMUNICATIONS MAGAZINE	28	8	50-59	10.1109/35.58886	Irrelevant
#883	Effect Of Step Rate On Foot Strike Pattern And Running Economy In Novice Runners	Richardson, Janae; Bressel, Eadric; Wagner, Dale; Studenka, Breanna; Dolny, Dennis	2014	MEDICINE AND SCIENCE IN SPORTS AND EXERCISE	46	5	726-726	10.1249/01.mss.0000495665.26839.f2	Irrelevant
#884	ADVANCED DIGITALIZED DEMODULATOR VLSIS WITH INCOHERENT SAMPLED DETECTION	IEEE; NAKAMURA, S; KAMISAKA, T; YAGI, K; TAKAHASHI, Y	1989	DALLAS GLOBECOM 89, VOLS 1-3: COMMUNICATIONS TECHNOLOGY FOR THE 1990S AND BEYOND			1093-1099		Irrelevant
#885	IF-sampling fourth-order bandpass Delta Sigma modulator for digital receiver applications	Cosand, AE; Jensen, JF; Choe, HC; Fields, CH	2004	IEEE JOURNAL OF SOLID-STATE CIRCUITS	39	10	1633-1639	10.1109/JSSC.2004.833544	Irrelevant
#886	A direct-conversion receiver for 900 MHz (ISM band) spread-spectrum digital cordless telephone	Hull, CD; Tham, JL; Chu, RR	1996	IEEE JOURNAL OF SOLID-STATE CIRCUITS	31	12	1955-1963	10.1109/4.545818	Irrelevant
#887	COFREQUENCY CROSS-POLARIZED OPERATION OF A 91 MBIT/S DIGITAL RADIO	BARBER, S	1984	IEEE TRANSACTIONS ON COMMUNICATIONS	32	1	87-91	10.1109/TCOM.1984.1095948	Irrelevant
#888	DRFM Jamming Suppression for Radar Exploiting Linear Frequency Modulation Transmission	IEEE; Wang, Feng; Wei, Shuang; Jiang, Defu; Ma, Zhengying; Zhang, Chi	2016	2016 CIE INTERNATIONAL CONFERENCE ON RADAR (RADAR)					Irrelevant
#890	Adaptive Time-Frequency Kernel Local Fisher Discriminant Analysis to Distinguish Range Deception Jamming	IEEE; Nouri, Mahdi; Mivehchy, Mohsen; Aghdam, Sajjad Abazari	2015	2015 6TH INTERNATIONAL CONFERENCE ON COMPUTING, COMMUNICATION AND NETWORKING TECHNOLOGIES (ICCCNT)			131-135		Irrelevant
#891	Musical genres: beating to the rhythms of different drums	Correa, Debora C.; Saito, Jose H.; Costa, Luciano da F.	2010	NEW JOURNAL OF PHYSICS	12			10.1088/1367-2630/12/5/053030	Irrelevant
#892	A 0.7-V 870-mu W Digital-Audio CMOS Sigma-Delta Modulator	Park, Hyunsik; Nam, KiYoung; Su, David K.; Vleugels, Katelijn; Wooley, Bruce A.	2009	IEEE JOURNAL OF SOLID-STATE CIRCUITS	44	4	1078-1088	10.1109/JSSC.2009.2014708	Irrelevant
#893	An AlGaAs/GaAs HBT PA-LNA transceiver MMIC chip for 1.9 GHz PHS digital cordless telephones	Kobayashi, KW	1998	MICROWAVE JOURNAL	41	1	94-+		Irrelevant
#894	High efficiency AlGaAs/GaAs power HBTs ak a low supply voltage for digital cellular phones	Shimura, T; Miura, T; Uneme, Y; Nakano, H; Hattori, R; Otsubo, M; Mori, K; Inoue, A; Tanino, N	1997	IEICE TRANSACTIONS ON ELECTRONICS	E80C	6	740-745		Irrelevant
#895	PRAM - A power ramping controller for TDMA systems in digital mobile telecom applications	IEEE; Becker, R; Neukom, S; Birth, W	1997	1997 IEEE INTERNATIONAL SOLID-STATE CIRCUITS CONFERENCE - DIGEST OF TECHNICAL PAPERS	40		370-371	10.1109/ISSCC.1997.585435	Irrelevant
#896	Design of a 10.7MHz bandpass Sigma Delta modulator: a comparison between CMOS and BiCMOS technologies	IEEE; Francesconi, F; Liberali, V; Magani, P; Maloberti, F	1998	40TH MIDWEST SYMPOSIUM ON CIRCUITS AND SYSTEMS, VOLS 1 AND 2			281-284		Irrelevant
#897	Auto-referencing mixed-mode phase locked loop for audio playback applications	Anonymous; Hartley, Lee F.	2011	Official Gazette of the United States Patent and Trademark Office Patents					Irrelevant
#899	INTEGRATED FRAME GENERATOR AND MODULATOR FOR GSM DIGITAL CELLULAR MOBILE RADIO SYSTEM	IEEE; BAGGINI, B; COPPERO, L; GAZZOLI, G; SFORZINI, L; MALOBERTI, F; PALMISANO, G	1991	41ST IEEE VEHICULAR TECHNOLOGY CONFERENCE: GATEWAY TO THE FUTURE / TECHNOLOGY IN MOTION			496-499		Irrelevant
#900	A 23 GHZ LINEARLY TUNED VCO FOR LOW-COST MSK MODULATED DIGITAL RADIO	KRATZENSTEIN, L; WATERMEYER, IR; DOWNING, BJ	1989	NTZ ARCHIV	11	4	201-205		Irrelevant
#901	A HIGH-CAPACITY FULLY DIGITALIZED MODULATOR FOR DIGITAL RADIOS	IEEE; SHIRATO, T; OKADA, T	1992	GLOBECOM 92 : COMMUNICATION FOR GLOBAL USES, CONFERENCE RECORDS, VOLS 1-3			1870-1874		Irrelevant
#902	Deceptive jamming suppression in multistatic radar based on coherent clustering	Abdalla, Ahmed; Ahmed, Mohaned Giess Shokrallah; Zhao Yuan; Xiong Ying; Tang Bin	2018	JOURNAL OF SYSTEMS ENGINEERING AND ELECTRONICS	29	2	269-277	10.21629/JSEE.2018.02.07	Irrelevant
#903	GAAS MONOLITHIC 1.5 - 2.5 GHZ IMAGE REJECTION RECEIVER	IEEE; BOVEDA, A; BONATO, GL; RIPOLLES, O	1992	1992 IEEE INTERNATIONAL SYMPOSIUM ON CIRCUITS AND SYSTEMS, VOLS 1-6			232-235		Irrelevant
#904	Variable centre frequency bandpass sigma-delta modulator	Zhu, YB; Al-Sarawi, S; Liebelt, M	2002	SMART STRUCTURES, DEVICES, AND SYSTEMS	4935		197-204	10.1117/12.469667	Irrelevant
#905	A Low-Phase Noise ADPLL Based on a PRBS-Dithered DDS Enhancement Circuit	Ben Ameur, Noura	2017	JOURNAL OF CIRCUITS SYSTEMS AND COMPUTERS	26	5		10.1142/S0218126617500761	Irrelevant
#906	A New Equation to Estimate VO2max for a Racquet Sport Modality	Barrera-Exposito, Jesus; Carnero, Elvis Alvarez	2019	MEDICINE AND SCIENCE IN SPORTS AND EXERCISE	51	6	943-943	10.1249/01.mss.0000563326.27096.31	Irrelevant
#907	Using computer-based virtual tours to assist persons with disabilities	Germann, C; Broida, JK; Broida, JM	2003	EDUCATIONAL TECHNOLOGY & SOCIETY	6	3	53-60		Irrelevant
#908	IMPLEMENTATION OF A 900 MHZ TRANSMITTER SYSTEM USING HIGHLY INTEGRATED ASIC	IEEE; DJEN, WS; SHAH, PM	1994	VTC 1994 - 1994 IEEE 44TH VEHICULAR TECHNOLOGY CONFERENCE, VOLS 1-3: CREATING TOMORROWS MOBILE SYSTEMS			1341-1345		Irrelevant
#909	High efficiency AlGaAs/GaAs power HBTs at a low supply voltage for digital cellular phones	IEEE; Miura, T; Shimura, T; Mori, K; Uneme, Y; Nakano, H; Inoue, A; Hattori, R; Tanino, N	1996	GAAS IC SYMPOSIUM - 18TH ANNUAL, TECHNICAL DIGEST 1996			91-94	10.1109/GAAS.1996.567746	Irrelevant
#910	Detection of AMR double compression using compressed -domain speech features	Sampaio, Jose F. P.; Nascimento, Francisco A. de O.	2020	FORENSIC SCIENCE INTERNATIONAL-DIGITAL INVESTIGATION	33			10.1016/j.fsidi.2020.200907	Irrelevant
#911	A NOVEL LOW-POWER DISSIPATION AND HIGH-SPEED CONVERTER-CONTROL-IC FOR THE TRANSMITTING AMPLIFIER OF DIGITAL PORTABLE TELEPHONES	YAMASHITA, N; SERADA, T; SAKAI, T; TSUKAMOTO, K; YACHI, T	1994	IEICE TRANSACTIONS ON COMMUNICATIONS	E77B	12	1600-1606		Irrelevant
#912	High-efficiency, small-chip AlGaAs/GaAs power HBTs for low-voltage digital cellular phones	Hayama, N; Kim, CW; Takahashi, H; Goto, N; Honjo, K	1997	1997 IEEE MTT-S INTERNATIONAL MICROWAVE SYMPOSIUM DIGEST, VOLS I-III: HIGH FREQUENCIES IN HIGH PLACES			1307-1310		Irrelevant
#913	A 30-mW 10.7-MHz pseudo-N-path sigma-delta band-pass modulator	IEEE, SOLID STATE CIRCUITS COUNCIL; Francesconi, F; Caiulo, G; Liberali, V; Maloberti, F	1996	1996 SYMPOSIUM ON VLSI CIRCUITS - DIGEST OF TECHNICAL PAPERS			60-61	10.1109/VLSIC.1996.507716	Irrelevant
#914	CARRIER RECOVERY CIRCUIT FOR COHERENT DETECTION OF HIGH-SPEED QPSK SIGNALS	YAMAMOTO, H; HIRADE, K; HORIKAWA, I	1976	REVIEW OF THE ELECTRICAL COMMUNICATIONS LABORATORIES	24	2025-08-07	642-650		Irrelevant
#915	Enhanced folded source-coupled logic technique for low-voltage mixed-signal integrated circuits	Kundan, J; Hasan, SMR	2000	IEEE TRANSACTIONS ON CIRCUITS AND SYSTEMS II-ANALOG AND DIGITAL SIGNAL PROCESSING	47	8	810-817	10.1109/82.861423	Irrelevant
#916	PROPAGATION IMPAIRMENTS IN HIGH BIT-RATE DIGITAL RADIO-RELAY-SYSTEMS	VALENTIN, R; METZGER, K	1987	ALTA FREQUENZA	56	10	437-443		Irrelevant
#917	Detection-Discrimination Method for Multiple Repeater False Targets Based on Radar Polarization Echoes	Zong, Zhi-wei; Shi, Long-fei; Li, Yong-zhen; Wang, Xue-song	2014	RADIOENGINEERING	23	1	104-110		Irrelevant
#918	A new family of low capacity radio transceiver for multi-QAM	EUMA; Marconi, F; Cucurachi, A; Ferrucci, L	2003	33RD EUROPEAN MICROWAVE CONFERENCE, VOLS 1-3, CONFERENCE PROCEEDINGS			1179-1182		Irrelevant
#919	Target recognition and discrimination based on multiple-frequencies LFM signal with subcarrier hopping	Nouri, Mahdi; Mivehchy, Mohsen; Parvaresh, Farzad; Sabahi, Mohamad F.	2019	MULTIDIMENSIONAL SYSTEMS AND SIGNAL PROCESSING	30	1	93-117	10.1007/s11045-017-0547-z	Irrelevant
#920	Language Identification for Internet Security in the Basque Context: A Cross-lingual Approach	Barroso, Nora; Lopez de Ipina, Karmele; Ezeiza, Aitzol; Hernandez, Carmen	2013	IEEE AEROSPACE AND ELECTRONIC SYSTEMS MAGAZINE	28	8	24-31	10.1109/MAES.2013.6575408	Irrelevant
#921	A FREQUENCY-PHASE DETECTOR FOR CARRIER RECOVERY DEVICES IN DIGITAL RADIO-COMMUNICATIONS SYSTEMS	BORMINSKIY, AN; KAPLUNOV, PG	1993	TELECOMMUNICATIONS AND RADIO ENGINEERING	48	4	13-16		Irrelevant
#922	A 37-mW fully integrated GMSK modulator for DRRS standard in 0.6-mm digital CMOS process	Zarei, H; Shoaei, O; Fakhraie, SM	2002	IEEE TRANSACTIONS ON CIRCUITS AND SYSTEMS II-EXPRESS BRIEFS	49	7	513-520	10.1109/TCSII.2002.804054	Irrelevant
#923	Multiplierless Implementation of an Aliasing-Free Digital Pulsewidth Modulator	Hausmair, Katharina; Singerl, Peter; Vogel, Christian	2013	IEEE TRANSACTIONS ON CIRCUITS AND SYSTEMS II-EXPRESS BRIEFS	60	9	592-596	10.1109/TCSII.2013.2268431	Irrelevant
#924	EXPERIMENTAL 20 GHZ DIGITAL RADIO REPEATER DEMODULATOR	YAMAMOTO, H; HIRADE, K; HORIKAWA, I	1974	REVIEW OF THE ELECTRICAL COMMUNICATIONS LABORATORIES	22	2025-08-07	599-608		Irrelevant
#925	50-GHZ IC COMPONENTS USING ALUMINA SUBSTRATES	TOKUMITSU, Y; ISHIZAKI, M; IWAKUNI, M; SAITO, T	1983	IEEE TRANSACTIONS ON MICROWAVE THEORY AND TECHNIQUES	31	2	121-128	10.1109/TMTT.1983.1131445	Irrelevant
#926	Study of nonlinear phenomena in a multi-bit bandpass sigma delta modulator	Iu, H. H. C.	2006	CHAOS SOLITONS & FRACTALS	30	3	664-671	10.1016/j.chaos.2005.11.074	Irrelevant
#927	Toward an operational theory of media	Munson, EV	1997	PRINCIPLES OF DOCUMENT PROCESSING	1293		2014-01-01		Irrelevant
#928	20-GHZ INTEGRATED BALANCED MIXER	ARAKI, T; HIRAYAMA, M	1971	IEEE TRANSACTIONS ON MICROWAVE THEORY AND TECHNIQUES	MT19	7	638-&	10.1109/TMTT.1971.1127593	Irrelevant
#929	Cost Effective Remote Control System for Analog Audio Mixers	IEEE; Marcu, A. E.; Vladescu, M.; Dobre, R. A.	2018	2018 IEEE 24TH INTERNATIONAL SYMPOSIUM FOR DESIGN AND TECHNOLOGY IN ELECTRONIC PACKAGING (SIITME)			280-283		Irrelevant
#930	The interpersonal work of dental conscious sedation: A qualitative analysis	Woolley, Stephen M.; Chadwick, Barbara; Pugsley, Lesley	2017	COMMUNITY DENTISTRY AND ORAL EPIDEMIOLOGY	45	4	330-336	10.1111/cdoe.12295	Irrelevant
#931	MP3 audio steganalysis	Qiao, Mengyu; Sung, Andrew H.; Liu, Qingzhong	2013	INFORMATION SCIENCES	231		123-134	10.1016/j.ins.2012.10.013	Irrelevant
#932	Defeating Fake-Quality MP3	ACM; Yang, Rui; Shi, Yun Q.; Huang, Jiwu	2009	MM&SEC'09: PROCEEDINGS OF THE 2009 ACM SIGMM MULTIMEDIA AND SECURITY WORKSHOP			117-124		Irrelevant
#933	A 1.2-MU CMOS IMPLEMENTATION OF A LOW-POWER 900-MHZ MOBILE RADIO-FREQUENCY SYNTHESIZER	IEEE; THAMSIRIANUNT, M; KWASNIEWSKI, TA	1994	PROCEEDINGS OF THE IEEE 1994 CUSTOM INTEGRATED CIRCUITS CONFERENCE			383-386	10.1109/CICC.1994.379683	Irrelevant
#934	A SIMPLIFIED METHOD FOR THE LABORATORY DETERMINATION OF MULTIPATH OUTAGE OF DIGITAL RADIOS IN THE PRESENCE OF THERMAL NOISE	RUMMLER, WD	1982	IEEE TRANSACTIONS ON COMMUNICATIONS	30	3	487-494	10.1109/TCOM.1982.1095488	Irrelevant
#935	QUASI-MILLIMETER-WAVE INTEGRATED MIXER, ECL-1384	ARAKI, T; HIRAYAMA, M	1972	REVIEW OF THE ELECTRICAL COMMUNICATIONS LABORATORIES	20	2025-10-09	788-&		Irrelevant
#936	Commonality used to discriminate active repetition false targets based on polarisation characteristics of antenna	Zong, Zhiwei; Shi, Longfei; Wang, Xuesong	2016	IET RADAR SONAR AND NAVIGATION	10	7	1178-1185	10.1049/iet-rsn.2015.0421	Irrelevant
#937	ICS SIMPLIFY THE DESIGN OF DIGITAL-COMMUNICATIONS LINKS	PRATT, WJ	1993	MICROWAVES & RF	32	8	141-&		Irrelevant
#940	Predicting the Remaining Useful Life of Plasma Equipment through XCSR	ACM; Chen, Liang-Yu; Lee, Jia-Hua; Yang, Ya-Liang; Yeh, Ming-Tsung; Hsiao, Tzu-Chien	2019	PROCEEDINGS OF THE 2019 GENETIC AND EVOLUTIONARY COMPUTATION CONFERENCE COMPANION (GECCCO'19 COMPANION)			1263-1270	10.1145/3319619.3326879	Irrelevant
#942	Zero-second-IF SiGeBiCMOS satellite radio tuner using a dual RF/IF AGC loop	Maxim, A.; Gheorge, M.; Turinici, C.	2007	2007 Symposium on VLSI Circuits, Digest of Technical Papers			210-211	10.1109/VLSIC.2007.4342722	Irrelevant
#943	Feature Mining and Intelligent Computing for MP3 Steganalysis	Qiao, Mengyu; Sung, Andrew H.; Liu, Qingzhong	2009	2009 INTERNATIONAL JOINT CONFERENCE ON BIOINFORMATICS, SYSTEMS BIOLOGY AND INTELLIGENT COMPUTING, PROCEEDINGS			627-630	10.1109/IJCBS.2009.119	Irrelevant
#944	Dietary Supplement Comprised of beta-Carotene, Vitamin C, Vitamin E, and Magnesium: Failure to Prevent Music-Induced Temporary Threshold Shift	Le Prell, Colleen G.; Fulbright, Angela; Spankovich, Christopher; Griffiths, Scott K.; Lobarinas, Edward; Campbell, Kathleen C. M.; Antonelli, Patrick J.; Green, Glenn E.; Guire, Kenneth; Miller, Josef M.	2016	AUDIOLOGY AND NEUROTOLOGY EXTRA	6	2	20-39	10.1159/000446600	Irrelevant
#946	Discrimination of targets and RGPO echoes using frequency diversity	IEEE COMP SOC; Blair, WD; Pearce, MB	1997	PROCEEDINGS OF THE TWENTY-NINTH SOUTHEASTERN SYMPOSIUM ON SYSTEM THEORY			509-513	10.1109/SSST.1997.581719	Irrelevant
#947	PHASE TRACKING VITERBI DEMODULATOR	SERIZAWA, M; MURAKAMI, J	1989	ELECTRONICS LETTERS	25	12	792-794	10.1049/el:19890535	Irrelevant
#948	Digital stereo FM modulator	Twelves, S; Kikkert, CJ	1996	ELECTRONICS LETTERS	32	18	1641-1642	10.1049/el:19961136	Irrelevant
#949	Switched-Current bandpass Sigma-Delta modulators for AM digital radio receivers	de la Rosa, JM; Perez-Verdu, B; Medeiro, F; del Rio, R; Rodriguez-Vazquez, A	2001	MICROELECTRONICS JOURNAL	32	12	1017-1033	10.1016/S0026-2692(01)00082-9	Irrelevant
#950	Simulation and Experimental Research of the Enhanced BPSK and QPSK Demodulator	IEEE; Bondariev, Andriy; Maksymiv, Ivan; Altunin, Serhiy	2020	15TH INTERNATIONAL CONFERENCE ON ADVANCED TRENDS IN RADIOELECTRONICS, TELECOMMUNICATIONS AND COMPUTER ENGINEERING (TCSET - 2020)			767-770	10.1109/TCSET49122.2020.235538	Irrelevant
#951	ASSAY QUADRATURE MODULATORS FOR PCS APPLICATIONS	UMSTATTD, R	1993	MICROWAVES & RF	32	9	129-&		Irrelevant
#952	NONLINEAR ANALYSES OF A CLOSED CARRIER RECOVERY LOOP	JERAN, D; BICMAN, B; PETROVIC, G	1991	6TH MEDITERRANEAN ELECTROTECHNICAL CONFERENCE, PROCEEDINGS VOLS 1 AND 2			582-585		Irrelevant
#953	DIGITAL DPSK DEMODULATOR EMPLOYING BANDPASS SUBSAMPLING	HALLER, B; KAUFMANN, H	1990	ELECTRONICS LETTERS	26	18	1536-1537	10.1049/el:19900986	Irrelevant
#954	Very high-speed sigma-delta fractional-N synthesiser	Brennan, PV; Walkington, R; Borkjak, A; Thompson, I	2000	ELECTRONICS LETTERS	36	4	298-300	10.1049/el:20000059	Irrelevant
#955	Discrete-time charge analysis for a digital RF charge sampling mixer	Pan, Yun; Ge, Ning; Yan, Xiao-lang; Yu, Xiao-peng	2010	JOURNAL OF ZHEJIANG UNIVERSITY-SCIENCE C-COMPUTERS & ELECTRONICS	11	4	307-314	10.1631/jzus.C0910390	Irrelevant
#956	IF-to-digital converter for FM/AM/IBOC radio	Sandifort, Q; Breems, L; Dijkmans, C; Schuurmans, H	2003	ESSCIRC 2003: PROCEEDINGS OF THE 29TH EUROPEAN SOLID-STATE CIRCUITS CONFERENCE			707-710	10.1109/ESSCIRC.2003.1257233	Irrelevant
#957	Band Energy Difference for Source Attribution in Audio Forensics	Luo, Da; Korus, Pawel; Huang, Jiwu	2018	IEEE TRANSACTIONS ON INFORMATION FORENSICS AND SECURITY	13	9	2179-2189	10.1109/TIFS.2018.2812185	Irrelevant
#958	Sonic broadcast unit for bird control in vineyards	Berge, A. J.; Delwiche, M. J.; Gorenzel, W. P.; Salmon, T. P.	2007	APPLIED ENGINEERING IN AGRICULTURE	23	6	819-825		Irrelevant
#959	Face2Mus: A Facial Emotion Based Internet Radio Tuner Application	IEEE; Rizk, Yara; Safieddine, Maya; Matchoulian, David; Awad, Mariette	2014	2014 17TH IEEE MEDITERRANEAN ELECTROTECHNICAL CONFERENCE (MELECON)			257-261		Irrelevant
#960	SPEECH-INTELLIGIBILITY ASSESSMENT IN A HELIUM ENVIRONMENT	MENDEL, LL; HAMILL, BW; CREPEAU, LJ; FALLON, E	1995	JOURNAL OF THE ACOUSTICAL SOCIETY OF AMERICA	97	1	628-636	10.1121/1.412284	Irrelevant
#961	Community-Informed Development of a Campaign to Increase HIV Pre-exposure Prophylaxis (PrEP) Awareness Among African-American Young Adults	Kerr, Jelani; Ayangeakaa, Suur; Combs, Ryan; Harris, Lesley; Sears, Jeanelle; Northington, Toya; Burton, Kelsey; Sterrett-Hong, Emma; Parker, Kimberly; Krigger, Karen	2021	JOURNAL OF RACIAL AND ETHNIC HEALTH DISPARITIES	8	4	901-911	10.1007/s40615-020-00848-x	Irrelevant
#962	The song remains the same: Juvenile Richardson's ground squirrels do not respond differentially to mother's or colony member's alarm calls	Hare, James F.; Warkentin, Kurtis J.	2012	CURRENT ZOOLOGY	58	5	773-780	10.1093/czoolo/58.5.773	Irrelevant
#963	Summary of the SRNT treatment network Webinar: getting SMART about developing individualized sequences of health interventions.	Almirall, Daniel; Blalock, Jan A	2014	Nicotine & tobacco research : official journal of the Society for Research on Nicotine and Tobacco	16	2	252-252	10.1093/ntr/ntt197	Irrelevant
#964	Matrix Covariance Estimation Methods for robust Security Speech Recognition with under-resourced conditions	IEEE; Barroso, N.; De Ipina, K. Lopez; Hernandez, C.; Ezeiza, A.	2011	2011 IEEE INTERNATIONAL CARNAHAN CONFERENCE ON SECURITY TECHNOLOGY (ICCST)					Irrelevant
#965	A VLSI low power solution for mobile satellite radio receivers.	IEEE; Cali, G; Erratico, P; Gimignani, M; Vita, P	1998	IEEE 1998 CUSTOM INTEGRATED CIRCUITS CONFERENCE - PROCEEDINGS			405-408	10.1109/CICC.1998.695007	Irrelevant
#966	A novel self-oscillating HEMT-HBT cascode VCO-mixer using an active tunable inductor	Kobayashi, KW; Oki, AK; Umemoto, DK; Block, TR; Streit, DC	1998	IEEE JOURNAL OF SOLID-STATE CIRCUITS	33	6	870-876	10.1109/4.678648	Irrelevant
#967	5 GHz-Band CMOS Direct Digital RF Modulator Using Current-Mode DAC	IEEE; Wada, Osamu; Ta, Tuan Thanh; Tanifuji, Shoichi; Kameda, Suguru; Suematsu, Noriharu; Takagi, Tadashi; Tsubouchi, Kazuo	2012	2012 ASIA-PACIFIC MICROWAVE CONFERENCE (APMC 2012)			1118-1120		Irrelevant
#969	Convergence and output MSE of digital frequency-locked loop for wireless communications	IEEE; Ling, FY	1996	1996 IEEE 46TH VEHICULAR TECHNOLOGY CONFERENCE, PROCEEDINGS, VOLS 1-3: MOBILE TECHNOLOGY FOR THE HUMAN RACE			1215-1219		Irrelevant
#970	Base station modulation and demodulation equipment for digital cellular telephones	Hara, Y; Tanaka, S	1995	MITSUBISHI ELECTRIC ADVANCE	73		2025-09-06		Irrelevant
#971	Source separation with collocated antennas: Application to digital communications in HF	IEE; Bisiaux, A; Lemur, D; Bertel, L	2001	ELEVENTH INTERNATIONAL CONFERENCE ON ANTENNAS AND PROPAGATION, VOLS 1 AND 2		480	311-314		Irrelevant
#972	Novel Anti-Deception Jamming Method by Measuring Phase Noise of Oscillators in LFMCW Tracking Radar Sensor Networks	Nouri, Mahdi; Mivehchy, Mohsen; Sabahi, Mohamad F.	2017	IEEE ACCESS	5		11455-11467	10.1109/ACCESS.2017.2655040	Irrelevant
#973	A 0.8-1.9GHz-Band CMOS Direct Digital RF Quadrature Modulator	IEEE; Suematsu, Noriharu; Wada, Osamu; Kameda, Surugu; Takagi, Tadashi; Tsubouchi, Kazuo	2015	2015 IEEE INTERNATIONAL SYMPOSIUM ON RADIO-FREQUENCY INTEGRATION TECHNOLOGY (RFIT)			148-150		Irrelevant
#974	A 9 mW OFDM demodulator LSI for narrow-bandwidth ISDB-T	IEEE; Fukuda, K; Watanabe, K; Ouchi, M; Tokunaga, N; Kamada, T	2003	ICCE: 2003 INTERNATIONAL CONFERENCE ON CONSUMER ELECTRONICS, DIGEST OF TECHNICAL PAPERS			90-91	10.1109/ICCE.2003.1218823	Irrelevant
#975	Pray for the fatherland! Discursive and digital strategies at play in nationalist political blogging	Pettersson, Katarina; Sakki, Inari	2017	QUALITATIVE RESEARCH IN PSYCHOLOGY	14	3	315-349	10.1080/14780887.2017.1290177	Irrelevant
#976	A single-chip RF front-end for the digital sound broadcasting	Takeuchi, H; Okanobu, T; Fujimaki, K; Hareyama, N	2001	IEEE TRANSACTIONS ON CONSUMER ELECTRONICS	47	3	450-458	10.1109/30.964133	Irrelevant
#977	Video7 Extended Architecture: Project Design and Statistical Analysis	Sampaio, Vanderson S. de O. L.; de Macedo, Douglas D. J.; Britto, Andre	2020	HIGH PERFORMANCE COMPUTING SYSTEMS, WSCAD 2018	1171		85-101	10.1007/978-3-030-41050-6_6	Irrelevant
#979	The Analysis of Music Therapy in Children with Autism Treatment based on Computer Technology	Liu Yan; Wan Li-li; Wu Ya-fen	2016	PROCEEDINGS OF THE 2ND INTERNATIONAL CONFERENCE ON ADVANCES IN MECHANICAL ENGINEERING AND INDUSTRIAL INFORMATICS (AMEII 2016)	73		1271-1274		Irrelevant
#982	LOW-POWER CORRELATION DETECTOR FOR BINARY FSK DIRECT-CONVERSION RECEIVERS	MIN, J; LIU, HC; ROFOUGARAN, A; KHORRAM, S; SAMUELI, H; ABIDI, AA	1995	ELECTRONICS LETTERS	31	13	1030-1032	10.1049/el:19950717	Irrelevant
#983	Improving Hearing Performance for Cochlear Implant Recipients with Use of a Digital, Wireless, Remote-Microphone, Audio-Streaming Accessory	Wolfe, Jace; Morais, Mila; Schafer, Erin	2015	JOURNAL OF THE AMERICAN ACADEMY OF AUDIOLOGY	26	6	532-539	10.3766/jaaa.15005	Irrelevant
#984	EQUATIONS DERIVE ERROR-VECTOR MAGNITUDE	LINDSAY, SA	1995	MICROWAVES & RF	34	5	158-&		Irrelevant
#985	MPSK DS/CDMA carrier recovery and tracking based on correlation technique	Hu, AQ; Kwok, PCK; Ng, TS	1999	ELECTRONICS LETTERS	35	3	201-203	10.1049/el:19990150	Irrelevant
#986	Using a webcast support service: Experiences of in-person attendees of an implantable cardioverter defibrillator support group	Serber, Eva R.; Finch, Nancy J.; Afrin, Lawrence B.; Greenland, W. James	2010	HEART & LUNG	39	2	94-104	10.1016/j.hrtlng.2009.06.003	Irrelevant
#987	REGRESSION OF UVEAL MALIGNANT MELANOMAS FOLLOWING CO-60 PLAQUE - CORRELATES BETWEEN ACOUSTIC SPECTRUM ANALYSIS AND TUMOR-REGRESSION	COLEMAN, DJ; LIZZI, FL; SILVERMAN, RH; ELLSWORTH, RM; HAIK, BG; ABRAMSON, DH; SMITH, ME; RONDEAU, MJ	1985	RETINA-THE JOURNAL OF RETINAL AND VITREOUS DISEASES	5	2	73-78	10.1097/00006982-198500520-00002	Irrelevant
#989	ANALYSIS OF ZYGAPOPHYSEAL JOINT CRACKING DURING CHIROPRACTIC MANIPULATION	REGGARS, JW; POLLARD, HP	1995	JOURNAL OF MANIPULATIVE AND PHYSIOLOGICAL THERAPEUTICS	18	2	65-71		Irrelevant
#990	Women's experience of low back and/or pelvic pain (LBPP) during pregnancy	Close, Ciara; Sinclair, Marlene; Liddle, Dianne; Mc Cullough, Julie; Hughes, Ciara	2016	MIDWIFERY	37		2025-08-01	10.1016/j.midw.2016.03.013	Irrelevant
#991	Automated identification of Doppler microembolic signals: Comparison of two techniques	Georgiadis, D; Uhlmann, F; Astler, M; Cencetti, S; Zierz, S	2000	NEUROLOGICAL RESEARCH	22	7	738-740		Irrelevant
#992		Vellozo, Fernanda Freitas; DellamÃ©a, Ana Paula Leonardi; Garcia, Michele Vargas	2017	Revista CEFAC	19	6	773-781	10.1590/1982-021620171965517	Irrelevant
#993	A novel audio steganalysis based on high-order statistics of a distortion measure with Hausdorff distance	Liu, Yali; Chiang, Ken; Corbett, Cherita; Archibald, Rennie; Mukherjee, Biswanath; Ghosal, Dipak	2008	INFORMATION SECURITY, PROCEEDINGS	5222		487-+		Irrelevant
#994	EFFECT OF A TYPE OF MODULATION PULSE SHAPING IN FSK TRANSMISSION-SYSTEMS WITH LIMITER-DISCRIMINATOR DETECTION	CORAZZA, G; IMMOVILLI, G	1979	ALTA FREQUENZA	48	7	449-457		Irrelevant
#995	DIGITAL-COMMUNICATIONS .4. PROCESS IF SIGNALS WITH AMPLIFIERS AND QUAD DEMODULATORS	PRATT, WH	1993	MICROWAVES & RF	32	12	109-&		Irrelevant
#996	Using the high order Nyquist zones in the design of efficient multi-channel digital upconverters	IEEE; Sabel, LP; Harris, FJ	1997	PIMRC '97 - EIGHTH IEEE INTERNATIONAL SYMPOSIUM ON PERSONAL, INDOOR AND MOBILE RADIO COMMUNICATIONS: WAVES OF THE YEAR 2000+, TECHNICAL PROGRAM, PROCEEDINGS, VOLS 1-3			355-360		Irrelevant
#997	COMBINED EFFECTS OF TRANSMITTER NONLINEARITY AND MULTIPATH-FADING ON THE AVAILABILITY OF CPFSK SYSTEMS	CORAZZA, G; IMMOVILLI, G; MERANI, ML	1989	ALTA FREQUENZA	58	1	15-21		Irrelevant
#998	Audiologic-Acoustic Evaluation of Speech Perception in Children with Cochlear Implants	Stieler, O.; Sekula, A.; Karlik, M.	2011	ACTA PHYSICA POLONICA A	119	6A	1077-1080	10.12693/APhysPolA.119.1077	Irrelevant
#999	Music content authentication based on beat segmentation and fuzzy classification	Li, Wei; Zhang, Xiu; Wang, Zhurong	2013	EURASIP JOURNAL ON AUDIO SPEECH AND MUSIC PROCESSING				10.1186/1687-4722-2013-11	Irrelevant
#1000	PERCEPTION OF PHASE-DISTORTION IN ANTI-ALIAS FILTERS	PREIS, D; BLOOM, PJ	1984	JOURNAL OF THE AUDIO ENGINEERING SOCIETY	32	11	842-848		Irrelevant
#1001	Audio authentication using the kurtosis of ESPRIT based ENF estimates	Reis, Paulo Max G. I.; da Costa, Joao Paulo C. L.; Miranda, Ricardo K.; Del Galdo, Giovanni	2016	2016 10TH INTERNATIONAL CONFERENCE ON SIGNAL PROCESSING AND COMMUNICATION SYSTEMS (ICSPCS)					Irrelevant
#1002	40-GHZ PCM-FSK TRANSMITTER-RECEIVER	MINAMI, S; KASUGA, O; KANEKO, K; MIURA, H; OHSAKO, M	1983	NEC RESEARCH & DEVELOPMENT		69	102-107		Irrelevant
#1003	A NOVEL ALGORITHM FOR THE ANALYSIS OF PARTIAL-RESPONSE BINARY CPM WITH H=1/2	IEEE; JUNG, P	1993	1993 43RD IEEE VEHICULAR TECHNOLOGY CONFERENCE: PERSONAL COMMUNICATION - FREEDOM THROUGH WIRELESS TECHNOLOGY			101-103		Irrelevant
#1004	PILOT SYMBOL AIDED COHERENT DECORRELATING DETECTOR FOR UP-LINK CDMA MOBILE RADIO-COMMUNICATION	YOON, SY; HONG, SE; AHN, J; LEE, HS	1994	ELECTRONICS LETTERS	30	12	929-930	10.1049/el:19940639	Irrelevant
#1005	ERROR RATES FOR NARROW-BAND DIGITAL FM WITH DISCRIMINATOR DETECTION IN MOBILE RADIO SYSTEMS	TJHUNG, TT; LYE, KM; KOH, KA; CHANG, KB	1990	IEEE TRANSACTIONS ON COMMUNICATIONS	38	7	999-1005	10.1109/26.57498	Irrelevant
#1006	EFFECTS OF SELECTION DIVERSITY ON ERROR PERFORMANCE OF DIGITAL MOBILE RADIO SYSTEMS	PEJANOVIC, MM; EDWARDS, JA; STOJANOVIC, IS	1989	IEE PROCEEDINGS-I COMMUNICATIONS SPEECH AND VISION	136	5	347-350	10.1049/ip-i-2.1989.0052	Irrelevant
#1007	PROBABILITY OF ERROR ANALYSIS OF DIGITAL PARTIAL RESPONSE CONTINUOUS PHASE MODULATION WITH NONCOHERENT DETECTION IN MOBILE RADIO CHANNELS	ELNOUBI, SM	1989	IEEE TRANSACTIONS ON VEHICULAR TECHNOLOGY	38	1	19-30	10.1109/25.31131	Irrelevant
#1008	DFT beamforming for more accurate estimate of signal DOA with application to improving DS/CDMA receiver performance	Vu, TB	2000	ELECTRONICS LETTERS	36	9	834-836	10.1049/el:20000628	Irrelevant
#1009	A 6-PORT DIRECT DIGITAL MILLIMETER-WAVE RECEIVER	LI, J; BOSISIO, RG; WU, K	1994	1994 IEEE MTT-S INTERNATIONAL MICROWAVE SYMPOSIUM DIGEST, VOLS 1-3			1659-1662	10.1109/MWSYM.1994.335122	Irrelevant
#1012	Community Health Workers' Experiences and Perspectives on Mass Drug Administration for Schistosomiasis Control in Western Kenya: The SCORE Project	Omedo, Martin O.; Matey, Elizabeth J.; Awiti, Alphonce; Ogutu, Michael; Alaii, Jane; Karanja, Diana M. S.; Montgomery, Susan P.; Secor, W. Evan; Mwinzi, Pauline N. M.	2012	AMERICAN JOURNAL OF TROPICAL MEDICINE AND HYGIENE	87	6	1065-1072	10.4269/ajtmh.2012.12-0435	Irrelevant
#1014	Frequency stabilized direct GMSK modulator	IEEE; Klymyshyn, DM; Kumar, S; Mohammadi, A	1998	NINTH IEEE INTERNATIONAL SYMPOSIUM ON PERSONAL, INDOOR AND MOBILE RADIO COMMUNICATIONS, VOLS 1-3			1319-1324		Irrelevant
#1015	A New Quadrature PWM Modulator With Tunable Center Frequency for Digital RF Transmitters	Ruotsalainen, Henri; Arthaber, Holger; Magerl, Gottfried	2012	IEEE TRANSACTIONS ON CIRCUITS AND SYSTEMS II-EXPRESS BRIEFS	59	11	756-760	10.1109/TCSII.2012.2222834	Irrelevant
#1016	Deception Approach to Track-to-Track Radar Fusion Using Noncoherent Dual-Source Jamming	Rao, Bin; Gu, Zhaoyu; Nie, Yuanping	2020	IEEE ACCESS	8		50843-50858	10.1109/ACCESS.2020.2980010	Irrelevant
#1017	Development of Frequency Discriminated Simulative Target Generator Based on DRFM for Radar System Performance Evaluation	CHUL, PARK DONG; ì •ëª…ìˆ˜; ê¹€ìš°ì„±; ë°°ì°½ì˜¥; ê°•ìŠ¹ë¯¼	2011	Journal of Electromagnetic Engineering and Science	11	3	213-218		Irrelevant
#1018	BASEBAND PROCESSOR FOR THE JAPAN DIGITAL CELLULAR	IEEE, COMMUN SOC; RAINISH, D; PERL, JM; ELAZAR, O; LESHETZ, Y; RANON, Z; PAISS, O	1993	GLOBECOM '93 COMMUNICATIONS FOR A CHANGING WORLD, CONFERENCE RECORD: IEEE GLOBAL TELECOMMUNICATIONS CONFERENCE			604-608		Irrelevant
#1019	AN ANALYTICAL EVALUATION OF BIT ERROR-PROBABILITY IN MOBILE RADIO SYSTEMS WITH 12PM3 MODULATIONS	QUACCHIA, M; ZINGARELLI, V	1988	IEEE TRANSACTIONS ON VEHICULAR TECHNOLOGY	37	3	135-150	10.1109/25.16540	Irrelevant
#1020	A SMOOTH EVOLUTIONARY TRANSITION FROM GSM TO FPLMTS - A EUROPEAN VIEW ON THE TRANSITION PATH TOWARD ADVANCED MOBILE SYSTEMS	DUPUIS, P	1995	IEEE PERSONAL COMMUNICATIONS	2	1	60-63	10.1109/98.350866	Irrelevant
#1021	MOBILE RADIO BIT SYNCHRONIZATION AND TIME-DELAY MEASUREMENT WITH A DIGITAL PHASE LOCKED LOOP	IEEE; STAMMLER, W; NEGRETTI, F	1990	ICASSP 90, VOLS 1-5			1695-1698	10.1109/ICASSP.1990.115805	Irrelevant
#1022	NONLINEAR DIGITAL CARRIER SYNCHRONIZATION FOR RICIAN FADING CHANNELS	IEEE; FITZ, MP	1990	GLOBECOM 90 - IEEE GLOBAL TELECOMMUNICATIONS CONFERENCE & EXHIBITION, VOLS 1-3: COMMUNICATIONS : CONNECTING THE FUTURE			623-628		Irrelevant
#1023	Simulations of the DECT receiver with the decision feedback equaliser	IEEE; Laurila, J; Mattila, J; Haggman, SG	1996	1996 IEEE 46TH VEHICULAR TECHNOLOGY CONFERENCE, PROCEEDINGS, VOLS 1-3: MOBILE TECHNOLOGY FOR THE HUMAN RACE			711-715		Irrelevant
#1024	DIRECT POLAR DISPLAY OF SUB-NANOSECOND MILLIMETER-WAVE SWITCHING AT 300 MBIT-S	BOSCH, F; CHENG, SS	1978	IEEE TRANSACTIONS ON MICROWAVE THEORY AND TECHNIQUES	26	1	24-27	10.1109/TMTT.1978.1129300	Irrelevant
#1025	An IFFSK demodulator for bluetooth in 0.35 mu m CMOS	IEEE; Darabi, H; Khorram, S; Ibrahim, B; Rofougaran, M; Rofougaran, A	2001	PROCEEDINGS OF THE IEEE 2001 CUSTOM INTEGRATED CIRCUITS CONFERENCE			523-526	10.1109/CICC.2001.929834	Irrelevant
#1026	DECISION-FEEDBACK MULTIPLE-SYMBOL DIFFERENTIAL DETECTION WITH MRC DIVERSITY	FUJII, M; YAMASHITA, A	1994	ELECTRONICS LETTERS	30	25	2099-2101	10.1049/el:19941469	Irrelevant
#1027	PROPAGATION MEASUREMENTS AT 60 GHZ IN RAILROAD TUNNELS	PREDIGER, N; PLATTNER, A	1994	1994 IEEE MTT-S INTERNATIONAL MICROWAVE SYMPOSIUM DIGEST, VOLS 1-3			1085-1087	10.1109/MWSYM.1994.335166	Irrelevant
#1028	COPYRIGHT EQUALITY: FREE SPEECH, EFFICIENCY, AND REGULATORY PARITY IN DISTRIBUTION	DiCola, Peter	2013	BOSTON UNIVERSITY LAW REVIEW	93	6	1837-1903		Irrelevant
#1029	Comparison of duobinary and 4-level continuous phase frequency shift keying signals for narrowband land mobile radio applications	Butcher, BA; Kamali, B	1999	IEEE TRANSACTIONS ON BROADCASTING	45	2	177-186	10.1109/11.796258	Irrelevant
#1030	Performance evaluation of analogue and digital radio-frequency stages for a DAVIC compliant modem	Lambert, JP; Dandache, A; Monteiro, F; Lepley, B	2000	MICROELECTRONICS JOURNAL	31	2	129-134	10.1016/S0026-2692(99)00102-0	Irrelevant
#1031	An I/Q modulator for wireless applications	RF Prime Corp	1997	MICROWAVE JOURNAL	40	1	218-+		Irrelevant
#1032	DIFFERENTIAL DETECTION OF DPSK WITH FREQUENCY OFFSET COMPENSATION	KAM, PY; TEONG, LC; SEE, CC	1994	ELECTRONICS LETTERS	30	1	2025-10-09	10.1049/el:19940047	Irrelevant
#1033	Comparison of EML and DOT discriminator DLL multipath performance in GPS/GLONASS navigation receivers	Felhauer, T	1997	ELECTRONICS LETTERS	33	3	179-181	10.1049/el:19970133	Irrelevant
#1034	AN ANALYSIS OF DIGITAL-SYSTEMS FOR TRACKING THE DELAY OF A PSEUDORANDOM SIGNAL MODULATED BY A FLOW OF BINARY SYMBOLS	ZHODZISHSKIY, MI; MYKHORTOV, VV; SILANOVITSKIY, SY	1990	TELECOMMUNICATIONS AND RADIO ENGINEERING	45	1	63-63		Irrelevant
#1035	HANGUP IN ASYNCHRONOUS TIMING RECOVERY LOOPS	VERDIN, D; TOZER, TC	1993	ELECTRONICS LETTERS	29	22	1914-1915	10.1049/el:19931274	Irrelevant
#1036	A generalized formulation of the protection ratio applicable to frequency coordination in digital radio relay networks	Suh, Kyoung Whoan	2007	RADIO SCIENCE	42	1		10.1029/2006RS003470	Irrelevant
#1037	AN MMIC LOCAL OSCILLATOR FOR 16-QAM DIGITAL MICROWAVE RADIO SYSTEMS	SUWAKI, H; NAKAGAWA, T; OHIRA, T	1995	IEEE TRANSACTIONS ON MICROWAVE THEORY AND TECHNIQUES	43	6	1230-1235	10.1109/22.390176	Irrelevant
#1038	PHASE ERROR FREE LINC MODULATOR	TOMISATO, S; CHIBA, K; MUROTA, K	1989	ELECTRONICS LETTERS	25	9	576-577	10.1049/el:19890392	Irrelevant
#1039	A DIGITIZED GROUP MODULATOR USING SIMPLE FRACTIONAL SAMPLING	IEEE; YAMADA, Y; SHIRATO, T	1994	1994 IEEE GLOBECOM - CONFERENCE RECORD, VOLS 1-3, AND COMMUNICATIONS THEORY MINI-CONFERENCE RECORD: COMMUNICATIONS: THE GLOBAL BRIDGE			420-424	10.1109/GLOCOM.1994.513556	Irrelevant
#1040	High-precision laser vibrometers based on digital Doppler-signal processing	Bauer, M; Ritter, F; Siegmund, G	2002	FIFTH INTERNATIONAL CONFERENCE ON VIBRATION MEASUREMENTS BY LASER TECHNIQUES: ADVANCES AND APPLICATIONS	4827		50-61	10.1117/12.468166	Irrelevant
#1041	A 60GHz 256 QAM balanced vector modulator for short range LOS communication applications	Nam, S; Ashtiani, AE; Passiopoulos, G; Lucyszyn, S; Robertson, ID	1998	1998 IEEE RADIO FREQUENCY INTEGRATED CIRCUITS (RFIC) SYMPOSIUM			271-274	10.1109/RFIC.1998.682096	Irrelevant
#1042	Low complexity GSM modulator for integrated circuit implementations	Bodas, A; Feher, K	1996	NINTH ANNUAL IEEE INTERNATIONAL ASIC CONFERENCE AND EXHIBIT, PROCEEDINGS			103-106	10.1109/ASIC.1996.551971	Irrelevant
#1043	Pediatric Cancer Patients' Treatment Journey: Child, Adolescent, and Young Adult Cancer Narratives	Kuntz, Nancy; Anazodo, Antoinette; Bowden, Vicky; Sender, Leonard; Morgan, Heather	2019	JOURNAL OF PEDIATRIC NURSING-NURSING CARE OF CHILDREN & FAMILIES	48		42-48	10.1016/j.pedn.2019.06.003	Irrelevant
#1044	DIGITAL-COMMUNICATIONS .3. LNA/MIXER ICS EASE WIRELESS RECEIVER DESIGN	REYNOLDS, LD	1993	MICROWAVES & RF	32	11	99-&		Irrelevant
#1045	4-PAM/FM MODULATOR WITH DSP - A SOLUTION FOR ERMES	IEEE; BUSTILLO, J; RODRIGUEZPALANCA, M; PEREZ, J	1991	41ST IEEE VEHICULAR TECHNOLOGY CONFERENCE: GATEWAY TO THE FUTURE / TECHNOLOGY IN MOTION			584-588		Irrelevant
#1046	Electronic Nicotine Delivery Systems Marketing and Initiation Among Youth and Young Adults	Loukas, Alexandra; Paddock, Ellen M.; Li, Xiaoyin; Harrell, Melissa B.; Pasch, Keryn E.; Perry, Cheryl L.	2019	PEDIATRICS	144	3		10.1542/peds.2018-3601	Irrelevant
#1048	Relationship between probe reaction time of physical therapists and their patient's accidents	Huo, Ming; Maruyama, Hitoshi; Liu, Hui Lin	2007	JOURNAL OF PHYSICAL THERAPY SCIENCE	19	4	257-260	10.1589/jpts.19.257	Irrelevant
#1049	The manipulative crack. Frequency analysis.	Reggars, J W	1996	Australasian chiropractic & osteopathy : journal of the Chiropractic & Osteopathic College of Australasia	5	2	39-44		Irrelevant
#1050	SYSTEM REQUIREMENTS OF A STATIONARY-HEAD MULTI-TRACK RECORDER	IMMINK, KAS; VANDENENDEN, GJ; KAHLMAN, JA	1995	IEEE TRANSACTIONS ON MAGNETICS	31	2	1027-1030	10.1109/20.364779	Irrelevant
#1052	Circulating microemboli in patients after aortic valve replacement with pulmonary autografts and mechanical valve prostheses	Notzold, A; Droste, DW; Hagedorn, G; Berndt, S; Kaps, M; Graf, B; Sievers, HH	1997	CIRCULATION	96	6	1843-1846	10.1161/01.CIR.96.6.1843	Irrelevant
#1053	A Sigma-Delta demodulator for digital radio	IEE; Keady, A; Lyden, C	1999	THIRD INTERNATIONAL CONFERENCE ON ADVANCED A/D AND D/A CONVERSION TECHNIQUES AND THEIR APPLICATIONS		466	38-41		Irrelevant
#1054	Evaluation and analysis approach of wheel-rail contact force measurements through a high-speed instrumented wheelset and related considerations	Jin, Xincan	2020	VEHICLE SYSTEM DYNAMICS	58	8	1189-1211	10.1080/00423114.2019.1612073	Irrelevant
#1055	A GMSK modulator, using a Delta Sigma frequency discriminator-based synthesizer	Bax, WT; Copeland, MA	2001	IEEE JOURNAL OF SOLID-STATE CIRCUITS	36	8	1218-1227	10.1109/4.938372	Irrelevant
#1056		Calvo, JosÃ© Manuel; Duque, Edwin; SÃ¡nchez, Ricardo	2014	Revista de la Facultad de Medicina	62	1	47-54	10.15446/revfacmed.v62n1.43700	Irrelevant
#1057	High speed PCM transceiver based on the NRD guide technologies at 60GHz band	IEEE; Kuroki, F; Ikeda, K; Sugioka, M; Matsukawa, S; Yoneyama, T	1998	1997 TOPICAL SYMPOSIUM ON MILLIMETER WAVES - PROCEEDINGS			119-122	10.1109/TSMW.1997.702486	Irrelevant
#1058	Some information characteristics of the means for on-line spectral analysis of interferences in wideband radiocommunications systems	Kamaeva, ME; Sindler, YB	2003	JOURNAL OF COMMUNICATIONS TECHNOLOGY AND ELECTRONICS	48	8	909-911		Irrelevant
#1059	On antenna- and frequency diversity in GSM related systems (GSM-900, DCS-1800, and PCS1900)	IEEE; Mogensen, PE; Wigard, J	1996	PIMRC'96 - THE SEVENTH IEEE INTERNATIONAL SYMPOSIUM ON PERSONAL, INDOOR AND MOBILE RADIO COMMUNICATIONS, PROCEEDINGS, VOLS 1-3			1272-1276		Irrelevant
#1060	An all digital receiver for DECT radios	IEEE; Benvenuto, N; Salloum, A; Tomba, L	1996	1996 IEEE INTERNATIONAL CONFERENCE ON COMMUNICATIONS - CONVERGING TECHNOLOGIES FOR TOMORROW'S APPLICATIONS, VOLS. 1-3			862-866		Irrelevant
#1061	INDOOR AND OUTDOOR PROPAGATION MEASUREMENTS AT 5 AND 60 GHZ FOR RADIO LAN APPLICATION	IEEE; PLATTNER, A; PREDIGER, N; HERZIG, W	1993	1993 IEEE MTT-S INTERNATIONAL MICROWAVE SYMPOSIUM DIGEST, VOLS 1-3			853-856	10.1109/MWSYM.1993.277020	Irrelevant
#1062	A 2V 100MHz CMOS vector modulator	IEEE; Wu, JT; Chang, HD; Chen, PF	1997	1997 IEEE INTERNATIONAL SOLID-STATE CIRCUITS CONFERENCE - DIGEST OF TECHNICAL PAPERS	40		80-81	10.1109/ISSCC.1997.585269	Irrelevant
#1063	"The Pro Tooling of the World": Digital Music Production, Democracy and Environmentality	Keogh, Brent; Collinson, Ian	2020	JOURNAL OF WORLD POPULAR MUSIC	7	1	51-68	10.1558/jwpm.37489	Irrelevant
#1064	The use of embolic signal detection in multicenter trials to evaluate antiplatelet efficacy - Signal analysis and quality control mechanisms in the CARESS (Clopidogrel and Aspirin for Reduction of Emboli in Symptomatic carotid Stenosis) trial	Dittrich, R; Ritter, MA; Kaps, M; Siebler, M; Lees, K; Larrue, V; Nabavi, DG; Ringelstein, EB; Markus, HS; Droste, DW	2006	STROKE	37	4	1065-1069	10.1161/01.STR.0000209331.39894.3d	Irrelevant
#1065	Reducing the power consumption in high-speed Sigma Delta bandpass modulators	Cusinato, P; Stefani, F; Baschirotto, A	2001	IEEE TRANSACTIONS ON CIRCUITS AND SYSTEMS II-ANALOG AND DIGITAL SIGNAL PROCESSING	48	10	952-960	10.1109/82.974784	Irrelevant
#1070	Linear distortion compensation based on SOM for digital wireless communications	IEEE; Zhou, H; Kawamura, T	2004	IEEE INTERNATIONAL SYMPOSIUM ON COMMUNICATIONS AND INFORMATION TECHNOLOGIES 2004 (ISCIT 2004), PROCEEDINGS, VOLS 1 AND 2: SMART INFO-MEDIA SYSTEMS			1155-1159		Irrelevant
#1071	Direct QPSK modulator for point-to-point radio link at 23 GHz	Jokanovic, B; Stojanovic, S; Peric, M	2001	TELSIKS 2001, VOL 1 & 2, PROCEEDINGS			217-220		Irrelevant
#1072	BPSK modulator using VCCS and resonator without carrier signal and balance modulator	Chen, JH; Tsao, HW	1997	ELECTRONICS LETTERS	33	15	1286-1287	10.1049/el:19970885	Irrelevant
#1073	COMPARISON OF GMSK MODULATORS FOR DECT-CORDLESS TELEPHONES	SCHULTES, G; GAHLEITNER, R; KREUZGRUBER, P; SCHOLTZ, AL	1992	FREQUENZ	46	2025-12-11	280-284		Irrelevant
#1074	Attachment Representations and Early Maladaptive Schemas in Children's and Adolescents' Dreams: A Pilot Study	Bedard, Marie-Michele; Simard, Valerie; Laverdiere, Olivier	2021	DREAMING	31	2	140-163	10.1037/drm0000168	Irrelevant
#1075	94 GHz phase-shift-keying modulator	He, LQ; Hong, F; Li, Y	1996	INTERNATIONAL JOURNAL OF INFRARED AND MILLIMETER WAVES	17	2	297-303	10.1007/BF02088152	Irrelevant
#1076	A novel 2.4GHz High-resolution and Low-power Phased Array Transmitter	IEEE; Cannone, Francesco; Avitabile, Gianfranco; Coviello, Giuseppe	2009	2009 EUROPEAN MICROWAVE CONFERENCE, VOLS 1-3			1022-1025		Irrelevant
#1077	A Derivation of Comprehensive Protection Ratio and Its Applications for Microwave Relay System Networks	Suh, Kyoung-Whoan	2006	Journal of Electromagnetic Engineering and Science	6	2	103-109		Irrelevant
#1078	ON THE USE OF REED-SOLOMON CODES IN IMPROVING DIGITAL FM TRANSMISSION PERFORMANCE IN RAYLEIGH FADING	TJHUNG, TT; NG, CT; NG, CS	1995	IEEE TRANSACTIONS ON VEHICULAR TECHNOLOGY	44	1	140-145	10.1109/25.350279	Irrelevant
#1079	I AND Q MODULATORS FOR CELLULAR COMMUNICATIONS-SYSTEMS	NORTON, DE; MASSA, SA; ODONOVAN, P	1991	MICROWAVE JOURNAL	34	10	63-&		Irrelevant
#1080	A W-band frequency tracing transceiver system	Zhang, YH; Fan, Y; Wu, ZD; Tang, XH; Tang, XY	2001	INTERNATIONAL JOURNAL OF INFRARED AND MILLIMETER WAVES	22	3	451-458	10.1023/A:1010749923908	Irrelevant
#1081	FN-modulation loop architecture for fully integrated 1 Mb s GFSK transmitter	Marzinger, G; Springer, A; Weigel, R; Herzinger, S; Fenk, J	1999	1999 IEEE MTT-S INTERNATIONAL MICROWAVE SYMPOSIUM DIGEST, VOLS 1-4			1851-1854		Irrelevant
#1082	Predistortion techniques for DECT systems based on limiter-discriminator receivers	IEEE; Casajus, FJ; Fernandez, A; Paez, JM; Sanchez, R	1998	48TH IEEE VEHICULAR TECHNOLOGY CONFERENCE, VOLS 1-3			2469-2473		Irrelevant
#1083	PERFORMANCE OF PI-4-QPSK TRANSMISSION FOR DIGITAL MOBILE RADIO APPLICATIONS	IEEE; YAMAO, Y; SAITO, S; SUZUKI, H; NOJIMA, T	1989	DALLAS GLOBECOM 89, VOLS 1-3: COMMUNICATIONS TECHNOLOGY FOR THE 1990S AND BEYOND			443-447		Irrelevant
#1084	Advanced TDMA Digital AMPS mobile data and messaging capabilities	IEEE COMP SOC; Hooper, G; Sicher, A	1996	FIRST ANNUAL CONFERENCE ON EMERGING TECHNOLOGIES AND APPLICATIONS IN COMMUNICATIONS, PROCEEDINGS			162-165	10.1109/ETACOM.1996.502499	Irrelevant
#1085	Perceptual discrimination of very high frequency components in wide frequency range musical sound	Nishiguchi, Toshiyuki; Hamasaki, Kimio; Ono, Kazuho; Iwaki, Masakazu; Ando, Akio	2009	APPLIED ACOUSTICS	70	7	921-934	10.1016/j.apacoust.2009.01.002	Irrelevant
#1086	Symbol timing recovery using oversampling techniques	IEEE; Yang, HK; Snelgrove, M	1996	1996 IEEE INTERNATIONAL CONFERENCE ON COMMUNICATIONS - CONVERGING TECHNOLOGIES FOR TOMORROW'S APPLICATIONS, VOLS. 1-3			1296-1300		Irrelevant
#1087	Video7: An Architecture for Storage and Recovery of Streaming Audio and Video in NoSQL Database	Sampaio, Vanderson S. de O. L.; de Macedo, Douglas D. J.; Britto, Andre	2018	2018 SYMPOSIUM ON HIGH PERFORMANCE COMPUTING SYSTEMS (WSCAD 2018)			45-52	10.1109/WSCAD.2018.00017	Irrelevant
#1088	Critiquing the Literature	Chivaura, RS; Chivaura, Runyararo Sihle	2020	BLACKNESS AS A DEFINING IDENTITY: MEDIATED REPRESENTATIONS AND THE LIVED EXPERIENCES OF AFRICAN IMMIGRANTS IN AUSTRALIA			35-54	10.1007/978-981-32-9543-8_410.1007/978-981-32-9543-8	Irrelevant
#1089	A high linearity current mode second IF CMOS mixer for a DRM/DAB receiver	Xu Jian; Zhou Zheng; Wu Yiqiang; Wang Zhigong; Chen Jianping	2015	JOURNAL OF SEMICONDUCTORS	36	5		10.1088/1674-4926/36/5/055003	Irrelevant
#1090	Visualizing Intramyocardial Steam Formation with a Radiofrequency Ablation Catheter Incorporating Near-Field Ultrasound	Wright, Matthew; Harks, Erik; Deladi, Szabolcs; Fokkenrood, Steven; Zuo, Fei; Van Dusschoten, Anneke; Kolen, Alexander F.; Belt, Harm; Sacher, Frederic; Hocini, Meleze; Haissaguerre, Michel; Jais, Pierre	2013	JOURNAL OF CARDIOVASCULAR ELECTROPHYSIOLOGY	24	12	1403-1409	10.1111/jce.12218	Irrelevant
#1091	DIGITAL DOPPLER MEASUREMENT WITH SPACECRAFT	KINMAN, PW; HINEDI, SM; LABELLE, RC; BEVAN, RP; DELCASTILLO, HM; CHONG, DC	1991	IEEE TRANSACTIONS ON INSTRUMENTATION AND MEASUREMENT	40	4	727-731	10.1109/19.85342	Irrelevant
#1092	Synchronizing a digital GPS receiver	Goiser, AMJ; Berger, GL	1996	MELECON '96 - 8TH MEDITERRANEAN ELECTROTECHNICAL CONFERENCE, PROCEEDINGS, VOLS I-III: INDUSTRIAL APPLICATIONS IN POWER SYSTEMS, COMPUTER SCIENCE AND TELECOMMUNICATIONS			1043-1046		Irrelevant
#1093	Analysis of impairments in direct conversion receivers and their effects in GMSK signaling	IEEE; Tzimas, A; Kalivas, G	2001	IEEE VTC 53RD VEHICULAR TECHNOLOGY CONFERENCE, SPRING 2001, VOLS 1-4, PROCEEDINGS			1992-1995	10.1109/VETECS.2001.945045	Irrelevant
#1094	Differential PSK detector ASIC design for direct sequence spread spectrum radio	Olson, H; Kerek, D; Oelmann, B; Tenhunen, H	1996	NINTH ANNUAL IEEE INTERNATIONAL ASIC CONFERENCE AND EXHIBIT, PROCEEDINGS			97-101	10.1109/ASIC.1996.551970	Irrelevant
#1095	A NOVEL QPSK DEMODULATION LSI (ACT-DEMOD) FOR DIGITAL MOBILE RADIO	IEEE; SAITO, S; TAKAMI, T	1991	41ST IEEE VEHICULAR TECHNOLOGY CONFERENCE: GATEWAY TO THE FUTURE / TECHNOLOGY IN MOTION			652-656		Irrelevant
#1096	A new algorithm for fast synchronization in a burst mode PSK demodulator	IEEE; ANDRONICO, M; CASALE, S; LACORTE, A; PINNISI, C	1995	ICC '95 - 1995 IEEE INTERNATIONAL CONFERENCE ON COMMUNICATIONS, CONFERENCE RECORD, VOLS 1-3: COMMUNICATIONS - GATEWAY TO GLOBALIZATION			1641-1646		Irrelevant
#1097	A MULTICARRIER DEMODULATOR AND ITS FRONT-END FOR A MULTIFREQUENCY TDMA	ANANASSO, F; CHIASSARINI, G; DAMBROSIO, A; FRANTI, LF; GALLINARO, G; SAGGESE, E	1990	SPACE COMMUNICATIONS	7	2025-06-04	531-542		Irrelevant
#1098	Results of a baseband adaptive equalizer for limiter and discriminator receivers	IEEE; PerezAbadia, M; Nunez, G; FernandezDuran, A	1996	1996 IEEE 46TH VEHICULAR TECHNOLOGY CONFERENCE, PROCEEDINGS, VOLS 1-3: MOBILE TECHNOLOGY FOR THE HUMAN RACE			706-710		Irrelevant
#1099	Digital FM double errors	Pawula, RF	2001	IEEE TRANSACTIONS ON VEHICULAR TECHNOLOGY	50	2	570-575	10.1109/25.923068	Irrelevant
#1100	A FAMILY OF SUBOPTIMUM DETECTORS FOR COHERENT MULTIUSER COMMUNICATIONS	XIE, ZH; SHORT, RT; RUSHFORTH, CK	1990	IEEE JOURNAL ON SELECTED AREAS IN COMMUNICATIONS	8	4	683-690	10.1109/49.54464	Irrelevant
#1101	INTEGRATED-CIRCUIT SOLUTIONS - DESIGN CONSIDERATIONS FOR DECT	IEEE; FAGUE, DE	1992	VEHICULAR TECHNOLOGY SOCIETY 42ND VTS CONFERENCE - FRONTIERS OF TECHNOLOGY : FROM PIONEERS TO THE 21ST CENTURY, VOLS 1 AND 2			101-103		Irrelevant
#1102	FAST CLOCK SYNCHRONIZER USING INITIAL PHASE PRESETTING DPLL (IPP-DPLL) FOR BURST SIGNAL RECEPTION	OHNO, K; ADACHI, F	1991	ELECTRONICS LETTERS	27	21	1902-1904	10.1049/el:19911181	Irrelevant
#1103	A new automatic frequency correction technique for narrow band satellite communication systems	Arumugam, G	1994	JOURNAL OF THE INSTITUTION OF ELECTRONICS AND TELECOMMUNICATION ENGINEERS	40	2025-06-05	287-290		Irrelevant
#1104	A PORTABLE TERMINAL FOR THE PERSONAL DIGITAL CELLULAR (PDC) TELEPHONE SYSTEM	NAKAMURA, T; FUKUDA, E; TODA, Y	1994	FUJITSU SCIENTIFIC & TECHNICAL JOURNAL	30	1	84-90		Irrelevant
#1105	Examining the expectations of healing care environment of hospitalized children with cancer based on Watson's theory of human caring	Gurcan, Meltem; Turan, Sevcan Atay	2021	JOURNAL OF ADVANCED NURSING	77	8	3472-3482	10.1111/jan.14934	Irrelevant
#1106	Interruptions in Cardiopulmonary Resuscitation From Paramedic Endotracheal Intubation	Wang, Henry E.; Simeone, Scott J.; Weaver, Matthew D.; Callaway, Clifton W.	2009	ANNALS OF EMERGENCY MEDICINE	54	5	645-652	10.1016/j.annemergmed.2009.05.024	Irrelevant
#1108	A 95-dBA DR Digital Audio Class-D Amplifier Using a Calibrated Digital-to-Pulse Converter	Chang, Chih-Min; Wu, Jieh-Tsorng	2017	IEEE TRANSACTIONS ON CIRCUITS AND SYSTEMS I-REGULAR PAPERS	64	5	1106-1117	10.1109/TCSI.2016.2634016	Irrelevant
#1109	Naturalistic Observation of Health-Relevant Social Processes: The Electronically Activated Recorder Methodology in Psychosomatics	Mehl, Matthias R.; Robbins, Megan L.; Deters, Fenne Grobe	2012	PSYCHOSOMATIC MEDICINE	74	4	410-417	10.1097/PSY.0b013e3182545470	Irrelevant
#1110	A wireless interrogation system exploiting narrowband acoustic resonator for remote physical quantity measurement	Friedt, J. -M; Droit, C.; Martin, G.; Ballandras, S.	2010	REVIEW OF SCIENTIFIC INSTRUMENTS	81	1		10.1063/1.3267311	Irrelevant
#1111	A 120 dB Dynamic Range 400 mW Class-D Speaker Driver With Fourth-Order PWM Modulator	Wang, Minsheng; Jiang, Xicheng; Song, Jungwoo; Brooks, Todd L.	2010	IEEE JOURNAL OF SOLID-STATE CIRCUITS	45	8	1427-1435	10.1109/JSSC.2010.2047426	Irrelevant
#1112	On the nonlinear interference effect of six-port digital millimetric receiver and its suppression	Xu, YS; Bosisio, RG	1998	MICROWAVE AND OPTICAL TECHNOLOGY LETTERS	17	6	386-394	10.1002/(SICI)1098-2760(19980420)17:6<386::AID-MOP13>3.0.CO;2-Z	Irrelevant
#1113	NONCOHERENT DLL AND TDL PN CODE TRACKING LOOPS IN RAYLEIGH FADING CHANNELS	LO, CY; CHEN, KC; SHEEN, WH	1994	WIRELESS NETWORKS - CATCHING THE MOBILE FUTURE, PROCEEDINGS, VOLS I - IV			338-342		Irrelevant
#1114	Synchronization scheme in non-coherent demodulator for TDMA digital mobile radio system	IEEE; Liu, DZ; Wei, CH	1999	ISCAS '99: PROCEEDINGS OF THE 1999 IEEE INTERNATIONAL SYMPOSIUM ON CIRCUITS AND SYSTEMS, VOL 4: IMAGE AND VIDEO PROCESSING, MULTIMEDIA, AND COMMUNICATIONS			463-466		Irrelevant
#1115	Impact of multipath signal reception on signal tracking in spread spectrum satellite navigation receivers	IEEE; Felhauer, T; Botchkovski, AL	1996	IEEE ISSSTA '96 - IEEE FOURTH INTERNATIONAL SYMPOSIUM ON SPREAD SPECTRUM TECHNIQUES & APPLICATIONS, PROCEEDINGS, VOLS 1-3			862-866		Irrelevant
#1116	28 GHz solid state channelized transceiver for digital LMCS	Lee, TR	1997	1997 IEEE MTT-S SYMPOSIUM ON TECHNOLOGIES FOR WIRELESS APPLICATIONS DIGEST			16-16		Irrelevant
#1117	[Venous leakage impotence: anatomical and physiological considerations upon gravity cavernosometry and radio-fluorographic cavernosography].	Arena, F; Peracchia, G; Passari, A; Ferrozzi, F; Cortellini, P	1995	Acta bio-medica de L'Ateneo parmense : organo della Societa di medicina e scienze naturali di Parma	66	6	223-8		Irrelevant
#1118	Improved performance QPSK demodulator for digital satellite radio	IEEE; Melo, AG; daSilva, HJA	1997	ICC'97: 1997 IEEE INTERNATIONAL CONFERENCE ON COMMUNICATIONS - TOWARDS THE KNOWLEDGE MILLENNIUM, CONFERENCE RECORD - VOLS 1-3			159-163		Irrelevant
#1119	A 2.5V 50MHz Delta Sigma-modulator for digital cellular telephones	IEEE; Lansirinne, M; Lindfors, S; Koli, K; Halonen, K	1998	40TH MIDWEST SYMPOSIUM ON CIRCUITS AND SYSTEMS, VOLS 1 AND 2			1165-1168		Irrelevant
#1120	AN INTERMEDIATE-FREQUENCY MODULATOR USING DIRECT DIGITAL SYNTHESIS TECHNIQUES FOR JAPANESE PERSONAL HANDY PHONE (PHP) AND DIGITAL EUROPEAN CORDLESS TELECOMMUNICATIONS (DECT)	IEEE; BJEREDE, B; LIPOWSKI, J; PETRANOVICH, J; GILBERT, S	1994	VTC 1994 - 1994 IEEE 44TH VEHICULAR TECHNOLOGY CONFERENCE, VOLS 1-3: CREATING TOMORROWS MOBILE SYSTEMS			467-471		Irrelevant
#1121	A digital multistandard paging receiver	Vuori, J	1999	IEEE TRANSACTIONS ON CONSUMER ELECTRONICS	45	4	1098-1103	10.1109/30.809187	Irrelevant
#1122	SINGLE ASIC CDMA DIGITAL RECEIVER FOR SPACE APPLICATIONS	IEEE; UHL, C; MONOT, JJ; MARGERY, M	1994	VTC 1994 - 1994 IEEE 44TH VEHICULAR TECHNOLOGY CONFERENCE, VOLS 1-3: CREATING TOMORROWS MOBILE SYSTEMS			1331-1335		Irrelevant
#1123	PROPAGATION IMPAIRMENTS DUE TO MAN-MADE STRUCTURES ON DIGITAL MICROWAVE LINKS	IEEE; SERIZAWA, Y	1994	IEEE ANTENNAS AND PROPAGATION SOCIETY INTERNATIONAL SYMPOSIUM 1994, VOLS I-III			1922-1925		Irrelevant
#1124	SP-QPSK - A NEW MODULATION TECHNIQUE FOR SATELLITE AND LAND-MOBILE DIGITAL BROADCASTING	KATOH, H; FEHER, K	1990	IEEE TRANSACTIONS ON BROADCASTING	36	3	195-202	10.1109/11.59845	Irrelevant
#1125	Reverse link demodulator ASIC for CDMA cellular system	IEEE; Hyun, JI; Cha, JJ; Kang, I; Kim, JS; Kim, KS	1996	ISCAS 96: 1996 IEEE INTERNATIONAL SYMPOSIUM ON CIRCUITS AND SYSTEMS - CIRCUITS AND SYSTEMS CONNECTING THE WORLD, VOL 4			276-279		Irrelevant
#1126	A 270-KB/S 35-MW MODULATOR IC FOR GSM CELLULAR RADIO HAND-HELD TERMINALS	HASPESLAGH, JJJ; SALLAERTS, D; REUSENS, PP; VANWELSENAERS, A; GRANEK, R; RABAEY, D	1990	IEEE JOURNAL OF SOLID-STATE CIRCUITS	25	6	1450-1457	10.1109/4.62173	Irrelevant
#1127	NONREDUNDANT ERROR CORRECTION FOR PI-4-QPSK IN MOBILE SATELLITE CHANNELS	IEEE; YANG, JS; FEHER, K	1991	41ST IEEE VEHICULAR TECHNOLOGY CONFERENCE: GATEWAY TO THE FUTURE / TECHNOLOGY IN MOTION			782-787		Irrelevant
#1128	An RF front-end for the direct conversion WCDMA receiver	Ryynanen, J; Parssinen, A; Jussila, J; Halonen, K	1999	1999 IEEE RADIO FREQUENCY INTEGRATED CIRCUITS (RFIC) SYMPOSIUM - DIGEST OF PAPERS			21-24	10.1109/RFIC.1999.805231	Irrelevant
#1129	Design of Dual-Channel AIS Digital Receiver	IEEE; Gao, Li-peng; Liu, Jian	2012	PROCEEDINGS OF THE 2012 SECOND INTERNATIONAL CONFERENCE ON INSTRUMENTATION & MEASUREMENT, COMPUTER, COMMUNICATION AND CONTROL (IMCCC 2012)			238-242	10.1109/IMCCC.2012.61	Irrelevant
#1130	Combined carrier phase tracking and equalization for pi/4-DQPSK signals in mobile radio	IEEE; Chen, TS; Liu, DZ; Wei, CH	1999	ISCAS '99: PROCEEDINGS OF THE 1999 IEEE INTERNATIONAL SYMPOSIUM ON CIRCUITS AND SYSTEMS, VOL 3: ANALOG AND DIGITAL SIGNAL PROCESSING			82-85		Irrelevant
#1131	Computer and measurement simulation of a new digital receiver operating directly at millimeter-wave frequencies	Li, J; Bosisio, RG; Wu, K	1995	IEEE TRANSACTIONS ON MICROWAVE THEORY AND TECHNIQUES	43	12	2766-2772	10.1109/22.475633	Irrelevant
#1132	A 3V, 0.35 mu m CMOS Bluetooth receiver IC	Sheng, WJ; Xia, B; Emira, A; Xin, CY; Valero-Lopez, AY; Moon, ST; Sanchez-Sinencio, E	2002	2002 IEEE RADIO FREQUENCY INTEGRATED CIRCUITS (RFIC) SYMPOSIUM, DIGEST OF PAPERS			107-110	10.1109/RFIC.2002.1011934	Irrelevant
#1133	Optimization of QPSK demodulators for digital satellite radio	Melo, AG; daSilva, HJA	1996	MELECON '96 - 8TH MEDITERRANEAN ELECTROTECHNICAL CONFERENCE, PROCEEDINGS, VOLS I-III: INDUSTRIAL APPLICATIONS IN POWER SYSTEMS, COMPUTER SCIENCE AND TELECOMMUNICATIONS			1670-1673		Irrelevant
#1134	Superconductor digital receiver components	Kirichenko, A; Sarwana, S; Gupta, D; Yohannes, D	2005	IEEE TRANSACTIONS ON APPLIED SUPERCONDUCTIVITY	15	2	249-254	10.1109/TASC.2005.849771	Irrelevant
#1135	Subharmonic mixers simplify digital-modulation systems	Qian, C	1998	MICROWAVES & RF	37	9	62-+		Irrelevant
#1136	Experiences and perspectives of community health workers from implementing treatment for schistosomiasis using the community directed intervention strategy in an informal settlement in Kisumu City, western Kenya	Odhiambo, Gladys O.; Musuva, Rosemary M.; Odiere, Maurice R.; Mwinzi, Pauline N.	2016	BMC PUBLIC HEALTH	16			10.1186/s12889-016-3662-0	Irrelevant
#1137	Community awareness of stroke, hypertension and modifiable risk factors for cardiovascular disease in Nkonya-Wurupong, Ghana	Murray, Melissa; King, Carol; Sorensen, Cecilia; Bunick, Elaine; King, Renee	2018	JOURNAL OF PUBLIC HEALTH IN AFRICA	9	2	129-132	10.4081/jphia.2018.783	Irrelevant
#1138	High Linearity 2nd IF CMOS Mixer for DRM/DAB Receiver	IEEE; Xu, Jian; Peng, Bo; Wang, Zhigong; Chen, Jianping	2015	PROCEEDINGS OF 2015 IEEE INTERNATIONAL CONFERENCE ON COMMUNICATION SOFTWARE AND NETWORKS (ICCSN)			55-58		Irrelevant
#1139	What trans people expect of the Brazilian National Health System?	Rocon, Pablo Cardozo; Sodre, Francis; Zamboni, Jesio; Rodrigues, Alexsandro; Fonseca Barbosa Roseiro, Maria Carolina	2018	INTERFACE-COMUNICACAO SAUDE EDUCACAO	22	64	43-53	10.1590/1807-57622016.0712	Irrelevant
#1140	Adaptive baseband/RF predistorter for power amplifiers through instantaneous AM-AM and AM-PM characterization using digital receivers	Jeckeln, EG; Beauregard, F; Sawan, MA; Ghannouchi, FM	2000	2000 IEEE MTT-S INTERNATIONAL MICROWAVE SYMPOSIUM DIGEST, VOLS 1-3			489-492		Irrelevant
#1141	Detection Algorithms to Discriminate Between Radar Targets and ECM Signals	Bandiera, Francesco; Farina, Alfonso; Orlando, Danilo; Ricci, Giuseppe	2010	IEEE TRANSACTIONS ON SIGNAL PROCESSING	58	12	5984-5993	10.1109/TSP.2010.2077283	Irrelevant
#1142	Microwave photonic vector modulator for high-speed wireless digital communications	Jemison, WD; Kreuzberger, AJ; Funk, E	2002	IEEE MICROWAVE AND WIRELESS COMPONENTS LETTERS	12	4	125-127	10.1109/7260.993289	Irrelevant
#1143	A GROUP DEMODULATOR EMPLOYING MULTISYMBOL CHIRP FOURIER-TRANSFORM	KOBAYASHI, K; KUMAGAI, T; KATO, S	1994	IEICE TRANSACTIONS ON COMMUNICATIONS	E77B	7	905-910		Irrelevant
#1144	A cost-effective approach to a short-range, high-speed radio design in the U-NII 5.x GHz band	IEEE; Soyuer, M; Ainspan, HA; Burghartz, JN; Plouchart, JO; Gaucher, BP; Beukema, TJ; Canora, FJ; Pilmanis, E; Oprysko, MM	1998	1998 IEEE RADIO AND WIRELESS CONFERENCE PROCEEDINGS - RAWCON 98			133-136	10.1109/RAWCON.1998.709154	Irrelevant
#1145	AN ADAPTIVE EQUALIZER FOR DIGITAL FM WITH LIMITER-DISCRIMINATOR DETECTION IN FREQUENCY-SELECTIVE FADING CHANNEL	IEEE; AKAIWA, Y; MAKI, M	1994	VTC 1994 - 1994 IEEE 44TH VEHICULAR TECHNOLOGY CONFERENCE, VOLS 1-3: CREATING TOMORROWS MOBILE SYSTEMS			248-251		Irrelevant
#1146	AN INTERPOLATIVE BANDPASS CONVERTER ON A 1.2-MU-M BICMOS ANALOG DIGITAL ARRAY	TROSTER, G; DRESSLER, HJ; GOLBERG, HJ; SCHARDEIN, W; ZOCHER, E; WEDEL, A; SCHOPPE, K; ARNDT, J	1993	IEEE JOURNAL OF SOLID-STATE CIRCUITS	28	4	471-477	10.1109/4.210030	Irrelevant
#1147	ON THE SPECTRAL EFFICIENCY OF CPM SYSTEMS OVER REAL CHANNEL IN THE PRESENCE OF ADJACENT CHANNEL AND COCHANNEL INTERFERENCE - A COMPARISON BETWEEN PARTIAL AND FULL RESPONSE SYSTEMS	ANDRISANO, O; LADISA, N	1990	IEEE TRANSACTIONS ON VEHICULAR TECHNOLOGY	39	2	89-100	10.1109/25.54225	Irrelevant
#1148	CLOCK SYNCHRONOUS MULTICARRIER DEMODULATOR FOR MULTIFREQUENCY TDMA COMMUNICATIONS SATELLITES	IEEE; ANANASSO, F; PENNONI, G	1990	IEEE INTERNATIONAL CONFERENCE ON COMMUNICATIONS : ICC 90, VOLS 1-4: INCLUDING SUPERCOMM TECHNICAL SESSIONS			1059-1063	10.1109/ICC.1990.117235	Irrelevant
#1149	Amplifier's predistortion-based linearizers for forward-channel link broadband applications	IEEE; Jeckeln, EG; Ghannouchi, FM; Sawan, MA; Beauregard, F	2000	ICECS 2000: 7TH IEEE INTERNATIONAL CONFERENCE ON ELECTRONICS, CIRCUITS & SYSTEMS, VOLS I AND II			482-485		Irrelevant
#1150	An incoherent direct-conversion receiver with a full digital logic FSK demodulator	Lee, SY; Yoon, CG; Lee, CW	1996	IEICE TRANSACTIONS ON COMMUNICATIONS	E79B	7	978-981		Irrelevant
#1151	Direct carrier modulation for wireless digital communications using an improved microwave-photonic vector modulator (MPVM) approach	Chandramouli, S; Jemison, WD; Funk, E	2002	2002 IEEE MTT-S INTERNATIONAL MICROWAVE SYMPOSIUM DIGEST, VOLS 1-3			1293-1296	10.1109/MWSYM.2002.1011903	Irrelevant
#1152	Performance prediction of GSM digital cellular speech and image transmission	IEEE; QUINCY, EA; ACHATZ, RJ	1995	IEEE PACIFIC RIM CONFERENCE ON COMMUNICATIONS, COMPUTERS, AND SIGNAL PROCESSING - PROCEEDINGS			26-31	10.1109/PACRIM.1995.519402	Irrelevant
#1153	Six-port digital receivers (SPDRs): A new design approach	Xu, YS; Gauthier, J; Bosisio, RG	2000	MICROWAVE AND OPTICAL TECHNOLOGY LETTERS	25	5	356-360	10.1002/(SICI)1098-2760(20000605)25:5<356::AID-MOP18>3.0.CO;2-I	Irrelevant
#1154	A VLSI DEMODULATOR FOR DIGITAL RF NETWORK APPLICATIONS - THEORY AND RESULTS	SAULNIER, GJ; PUCKETTE, CM; GAUS, RC; DUNKIJACOBS, RJ; THIEL, TE	1990	IEEE JOURNAL ON SELECTED AREAS IN COMMUNICATIONS	8	8	1500-1511	10.1109/49.62828	Irrelevant
#1155	ADAPTIVE COMPENSATION FOR IMBALANCE AND OFFSET LOSSES IN DIRECT CONVERSION TRANSCEIVERS	IEEE; CAVERS, JK; LIAO, M	1991	41ST IEEE VEHICULAR TECHNOLOGY CONFERENCE: GATEWAY TO THE FUTURE / TECHNOLOGY IN MOTION			578-583		Irrelevant
#1156	A COMPUTING ARCHITECTURE FOR DFT-BASED BAND-PASS FILTERED ENERGY DETECTION	IEEE; LEE, JA; KIM, K	1994	10TH ANNIVERSARY, IMTC/94 - ADVANCED TECHNOLOGIES IN I & M, CONFERENCE PROCEEDINGS, VOLS 1-3 AND SUPPLEMENT			712-716	10.1109/IMTC.1994.352001	Irrelevant
#1157	A quad-band 8PSK/GMSK polar transceiver	Hietala, AW	2005	2005 IEEE Radio Frequency Integrated Circuits (RFIC) Symposium, Digest of Papers			2025-12-09		Irrelevant
#1158	An ultra-fast locking frequency synthesizer algorithm for zero blind slot communication in digital European cordless telephone (DECT)	Yuen, CM; Tsang, KF; Chan, WS	1997	1997 IEEE MTT-S SYMPOSIUM ON TECHNOLOGIES FOR WIRELESS APPLICATIONS DIGEST			61-64		Irrelevant
#1159	38GHZ OPTICAL HARMONIC MIXER FOR MILLIMETER-WAVE RADIOWAVE SYSTEMS	MATHOORASING, D; CADIOU, JF; KAZMIERSKI, C; PENARD, E; LEGAUD, P; GUENA, J	1995	ELECTRONICS LETTERS	31	12	970-972	10.1049/el:19950684	Irrelevant
#1160	Subharmonic mixers simplify high frequency designs for personal communications system	Cai, KZ; Mambo, P	1996	ICMWFST '96 - 1996 4TH INTERNATIONAL CONFERENCE ON MILLIMETER WAVE AND FAR INFRARED SCIENCE AND TECHNOLOGY, PROCEEDINGS			169-172	10.1109/ICMWFT.1996.574820	Irrelevant
#1161	60GHz-band ultra-miniature monolithic T/R modules for multimedia wireless communication systems	Ohata, K; Inoue, T; Funabashi, M; Inoue, A; Takimoto, Y; Kuwabara, T; Shinozaki, S; Maruhashi, K; Hosoya, K; Nagai, H	1996	MONOLITHIC CIRCUITS SYMPOSIUM, DIGEST OF PAPERS			111-114	10.1109/MCS.1996.506315	Irrelevant
#1162	Novel techniques for performance optimisation of DECT receivers with non-linear front-end	IEEE; Safavi, S; Lopes, LB	1996	1996 IEEE 46TH VEHICULAR TECHNOLOGY CONFERENCE, PROCEEDINGS, VOLS 1-3: MOBILE TECHNOLOGY FOR THE HUMAN RACE			824-828		Irrelevant
#1163	Low phase noise microwave and millimeter-wave generation and transmission using optical heterodyning	IEEE; Braun, RP; Grosskopf, G; Rohde, D; Schmidt, F	1997	IEEE ANTENNAS AND PROPAGATION SOCIETY INTERNATIONAL SYMPOSIUM 1997, VOLS 1-4			770-773		Irrelevant
#1164	GMSK receiver performance with narrowband FM interference on a cellular radio channel	IEEE; Wickert, MA; Jacobsmeyer, JM	1996	1996 IEEE 46TH VEHICULAR TECHNOLOGY CONFERENCE, PROCEEDINGS, VOLS 1-3: MOBILE TECHNOLOGY FOR THE HUMAN RACE			756-760		Irrelevant
#1165	A GaAs direct-conversion 1/4 pi shifted QPSK modulator IC with 0-28 dB variable attenuator for 1.9 GHz personal handy phone system	IEEE; Sasaki, T; Otaka, S; Maeda, T; Umeda, T; Nishihori, K; Kameyama, A; Hirose, M; Kitaura, Y; Uchitomi, N	1995	GAAS IC SYMPOSIUM TECHNICAL DIGEST 1995 - 17TH ANNUAL			241-244	10.1109/GAAS.1995.529003	Irrelevant
#1166	Practical blind demodulators for high-order QAM signals	Treichler, JR; Larimore, MG; Harp, JC	1998	PROCEEDINGS OF THE IEEE	86	10	1907-1926	10.1109/5.720245	Irrelevant
#1167	Performance analysis of two digital wireless systems designed for voice and data transmissions on the Rayleigh fading channel	IEEE; Tomaselli, W; Benedetto, S	1998	ICUPC '98 - IEEE 1998 INTERNATIONAL CONFERENCE ON UNIVERSAL PERSONAL COMMUNICATIONS, VOLS 1 AND 2	2025-02-01		695-701	10.1109/ICUPC.1998.733057	Irrelevant
#1168	INCOMPATIBLE AUDIO SOURCES MATCHED BY DIGITAL IC	SHANDLE, J	1993	ELECTRONIC DESIGN	41	15	45-&		Irrelevant
#1170	A 1.9GHz single-chip RF front-end GaAs MMIC with low-distortion cascode FET mixer for personal handy-phone system terminals	Nakayama, M; Horiguchi, K; Yamamoto, K; Yoshii, Y; Sugiyama, S; Suematsu, N; Takagi, T	1998	1998 IEEE MTT-S INTERNATIONAL MICROWAVE SYMPOSIUM DIGEST, VOLS 1-3			171-174		Irrelevant
#1171	Feedforward linearisation applied to a direct carrier modulation transmitter	IEEE; Chongcheawchamnan, M; Blewett, MJ; Robertson, ID	2000	ISCAS 2000: IEEE INTERNATIONAL SYMPOSIUM ON CIRCUITS AND SYSTEMS - PROCEEDINGS, VOL I: EMERGING TECHNOLOGIES FOR THE 21ST CENTURY			655-658		Irrelevant
#1172	PERFORMANCE OF THE CROSS-CORRELATOR RECEIVER FOR BINARY DIGITAL FREQUENCY MODULATION	IEEE; FARRELL, KA; MCLANE, PJ	1994	1994 IEEE GLOBECOM - CONFERENCE RECORD, VOLS 1-3, AND COMMUNICATIONS THEORY MINI-CONFERENCE RECORD: COMMUNICATIONS: THE GLOBAL BRIDGE			349-353	10.1109/GLOCOM.1994.513496	Irrelevant
#1173	The design of flexible receivers for communicating appliances	IEEE; Lawton, MC; Waters, JD	1996	1996 IEEE 46TH VEHICULAR TECHNOLOGY CONFERENCE, PROCEEDINGS, VOLS 1-3: MOBILE TECHNOLOGY FOR THE HUMAN RACE			1060-1064		Irrelevant
#1174	Performance-driven design of high speed receivers for wireless indoor networks	IEEE; Sailer, T; Troster, G	1999	ISCAS '99: PROCEEDINGS OF THE 1999 IEEE INTERNATIONAL SYMPOSIUM ON CIRCUITS AND SYSTEMS, VOL 4: IMAGE AND VIDEO PROCESSING, MULTIMEDIA, AND COMMUNICATIONS			375-377		Irrelevant
#1175	ONE CHIP DEMODULATOR USING RF FRONT-END SAW CORRELATOR FOR 2.4 GHZ ASYNCHRONOUS SPREAD SPECTRUM MODEM	NAKASE, H; KASAI, T; NAKAMURA, Y; MASU, K; TSUBOUCHI, K	1994	WIRELESS NETWORKS - CATCHING THE MOBILE FUTURE, PROCEEDINGS, VOLS I - IV			374-378		Irrelevant
#1176	Decision feedback postprocessor for zero-crossing digital FM demodulator	Lee, KB; Hou, W; Kwon, HM	1999	IEEE TRANSACTIONS ON VEHICULAR TECHNOLOGY	48	6	1954-1958		Irrelevant
#1177	AN ALL-CMOS ARCHITECTURE FOR A LOW-POWER FREQUENCY-HOPPED 900 MHZ SPREAD-SPECTRUM TRANSCEIVER	IEEE; MIN, J; ROFOUGARAN, A; SAMUELI, H; ABIDI, AA	1994	PROCEEDINGS OF THE IEEE 1994 CUSTOM INTEGRATED CIRCUITS CONFERENCE			379-382	10.1109/CICC.1994.379698	Irrelevant
#1178	A DUAL-TONE REFERENCE DIGITAL DEMODULATOR FOR MOBILE DIGITAL-COMMUNICATION	FITZ, MP	1993	IEEE TRANSACTIONS ON VEHICULAR TECHNOLOGY	42	2	156-165	10.1109/25.211453	Irrelevant
#1179	A low-power CMOS chipset for spread-spectrum communications	Sheng, S; Lynn, L; Peroulas, J; Stone, K; ODonnell, I; Brodersen, R	1996	1996 IEEE INTERNATIONAL SOLID-STATE CIRCUITS CONFERENCE, DIGEST OF TECHNICAL PAPERS	39		346-347	10.1109/ISSCC.1996.488711	Irrelevant
#1180	FPGA implementation of an all-digital T/2-spaced QPSK receiver with far-row interpolation timing synchronizer and recursive costas loop	ieee; Hwang, JK; Chu, CH	2004	PROCEEDINGS OF 2004 IEEE ASIA-PACIFIC CONFERENCE ON ADVANCED SYSTEM INTEGRATED CIRCUITS			248-251	10.1109/APASIC.2004.1349462	Irrelevant
#1181	DIGITAL TANLOCK LOOP FOR TRACKING PI/4-DQPSK SIGNALS IN DIGITAL CELLULAR RADIO	WEI, CH; CHEN, WJ	1994	IEEE TRANSACTIONS ON VEHICULAR TECHNOLOGY	43	3	474-479	10.1109/25.312808	Irrelevant
#1182	EXPERIMENTAL TEST AND EVALUATION OF A GMSK CHIPSET COMPATIBLE WITH THE GSM AND PCS STANDARDS	FU, HJ; FEHER, K	1995	IEEE TRANSACTIONS ON CONSUMER ELECTRONICS	41	3	804-808	10.1109/30.468081	Irrelevant
#1183	CURRENT EVOLUTION OF THE GSM SYSTEMS	MOULY, M; PAUTET, MB	1995	IEEE PERSONAL COMMUNICATIONS	2	5	2019-09-01	10.1109/98.468359	Irrelevant
#1184	A cost effective binary FSK demodulator for low-IF radios	IEEE; Huang, KH; Wang, CK	2001	2001 INTERNATIONAL SYMPOSIUM ON VLSI TECHNOLOGY, SYSTEMS, AND APPLICATIONS, PROCEEDINGS OF TECHNICAL PAPERS			133-136	10.1109/VTSA.2001.934501	Irrelevant
#1185	Low-power design of a multi-mode transceiver	IEEE; Soudris, D; Perakis, M; Mizas, X; Mardiris, V; Katis, K; Dre, C; Tzimas, AE; Metaxakis, EG; Kalivas, G; Zervas, N; Theoharis, S; Theodoridis, G; Thanailakis, A; Goutis, C	2000	ISCAS 2000: IEEE INTERNATIONAL SYMPOSIUM ON CIRCUITS AND SYSTEMS - PROCEEDINGS, VOL II: EMERGING TECHNOLOGIES FOR THE 21ST CENTURY			721-724		Irrelevant
#1186	A NEW FULLY-DIGITALIZED PI/4-SHIFT QPSK MODULATOR FOR PERSONAL COMMUNICATION TERMINALS	SAKATA, T; SEKI, K; KUBOTA, S; KATO, S	1994	IEICE TRANSACTIONS ON COMMUNICATIONS	E77B	7	921-926		Irrelevant
#1187	A 1.9-GHz single chip IF transceiver for digital cordless phones	Sato, H; Kashiwagi, K; Niwano, K; Iga, T; Ikeda, T; Mashiko, K; Sumi, T; Tsuchihashi, K	1996	IEEE JOURNAL OF SOLID-STATE CIRCUITS	31	12	1974-1980	10.1109/4.545820	Irrelevant
#1188	A two-path bandpass Sigma Delta modulator for digital IF extraction at 20MHz	IEEE; Ong, AK; Wooley, BA	1997	1997 IEEE INTERNATIONAL SOLID-STATE CIRCUITS CONFERENCE - DIGEST OF TECHNICAL PAPERS	40		212-213	10.1109/ISSCC.1997.585337	Irrelevant
#1189	Media perceptions of Tommy John surgery	Conte, Stan A.; Hodgins, Justin L.; ElAttrache, Neal S.; Patterson-Flynn, Nancy; Ahmad, Christopher S.	2015	PHYSICIAN AND SPORTSMEDICINE	43	4	375-380	10.1080/00913847.2015.1077098	Irrelevant
#1191	ACCELERATION OF PENTYLENETETRAZOL SEIZURE KINDLING ASSOCIATED WITH INDUCTION OF SENSITIZED VISUAL RESPONSES EVOKED BY STROBE STIMULATION	Manning, K. A.; Uhlrich, D. J.	2009	NEUROSCIENCE	163	2	695-704	10.1016/j.neuroscience.2009.06.060	Irrelevant
#1192	A CMOS Mobile TV Tuner with Precise RF Gain Control and Fast Locking PLL for Multiband FM/T-DMB/DAB Applications	IEEE; Lee, Seung Jun; Ha, Jong Ok; Shin, Jeawook; Shin, Hyunchol; Eo, Yun Seong	2011	2011 IEEE RADIO AND WIRELESS SYMPOSIUM (RWS)			251-254	10.1109/RWS.2011.5725424	Irrelevant
#1193	The Lombard effect: A reflex to better communicate with others in noise	IEEE; Junqua, JC; Fincke, S; Field, K	1999	ICASSP '99: 1999 IEEE INTERNATIONAL CONFERENCE ON ACOUSTICS, SPEECH, AND SIGNAL PROCESSING, PROCEEDINGS VOLS I-VI			2083-2086	10.1109/ICASSP.1999.758343	Irrelevant
#1194	A bandpass Sigma-Delta demodulator	IEEE; Keady, A; Lyden, C	1998	ISCAS '98 - PROCEEDINGS OF THE 1998 INTERNATIONAL SYMPOSIUM ON CIRCUITS AND SYSTEMS, VOLS 1-6			571-574		Irrelevant
#1195	A delta-sigma baseband phase detector realizing AGC-free PSK and FSK receivers	IEEE; Hayashi, R; Ishizu, F; Murakami, K	2002	13TH IEEE INTERNATIONAL SYMPOSIUM ON PERSONAL, INDOOR AND MOBILE RADIO COMMUNICATIONS, VOL 1-5, PROCEEDINGS: SAILING THE WAVES OF THE WIRELESS OCEANS			2382-2388		Irrelevant
#1196	Error floors in narrowband digital FM systems	IEEE; Petrovic, R; Filipovic, S	1996	IEEE SOUTHEASTCON '97 - ENGINEERING THE NEW CENTURY, PROCEEDINGS			244-248		Irrelevant
#1197	High-speed carrier recovery circuit suitable for direct digital QPSK transceivers	IEEE; Marsan, E; Schiel, JC; Brehm, G; Wu, K; Bosisio, RG	2002	RAWCON 2002: IEEE RADIO AND WIRELESS CONFERENCE, PROCEEDINGS			103-106	10.1109/RAWCON.2002.1030128	Irrelevant
#1198	Remote service methods for cellular communication systems	IEEE; BROWN, C; LOGUE, J	1995	1995 IEEE 45TH VEHICULAR TECHNOLOGY CONFERENCE - COUNTDOWN TO THE WIRELESS TWENTY-FIRST CENTURY, VOLS 1-2			170-174		Irrelevant
#1199	POLES AND ZEROS OF BANDPASS-FILTERS FOR HIGH-PERFORMANCE SIGMA-DELTA MODULATORS	BELLANGER, M; VOUILLEMONT, A; AZROUF, S; GOURGUE, F	1995	INTERNATIONAL JOURNAL OF CIRCUIT THEORY AND APPLICATIONS	23	5	473-483	10.1002/cta.4490230502	Irrelevant
#1200	A 1.9-GHZ-BAND GAAS DIRECT-QUADRATURE MODULATOR IC WITH A PHASE-SHIFTER	YAMAMOTO, K; MAEMURA, K; ANDOH, N; MITSUI, Y	1993	IEEE JOURNAL OF SOLID-STATE CIRCUITS	28	10	994-1000	10.1109/4.237512	Irrelevant
#1201	VLSI implementation of digital receivers for paging and PCS	IEEE; Subramanian, R; Barberis, M; Dawid, H; Koch, KJ	1997	PIMRC '97 - EIGHTH IEEE INTERNATIONAL SYMPOSIUM ON PERSONAL, INDOOR AND MOBILE RADIO COMMUNICATIONS: WAVES OF THE YEAR 2000+, TECHNICAL PROGRAM, PROCEEDINGS, VOLS 1-3			371-375		Irrelevant
#1202	A novel setup for small animal exposure to near fields to test biological effects of cellular telephones	Wang, JQ; Fujiwara, O	2001	IEICE TRANSACTIONS ON COMMUNICATIONS	E84B	11	3050-3059		Irrelevant
#1203	Improved zero-crossing demodulator for minimum shift keying under static environment	IEEE; Kwon, HM; Yue, H; Hou, WG; Hyun, IH	1995	GLOBECOM '95 - IEEE GLOBAL TELECOMMUNICATIONS CONFERENCE, VOLS 1-3			1024-1028		Irrelevant
#1204	A 3-7 GHZ WIDE-BAND MONOLITHIC IMAGE-REJECTION MIXER ON A SINGLE-CHIP	MINAKAWA, A; TOKUMITSU, T	1993	IEICE TRANSACTIONS ON ELECTRONICS	E76C	6	955-960		Irrelevant
#1205	A 60GHz MMIC chipset for 1-Gbit/s wireless links	Fujii, K; Adamski, M; Bianco, P; Gunyan, D; Hall, J; Kishimura, R; Lesko, C; Schefer, M; Hessel, S; Morkner, H; Niedzwiecki, A	2002	2002 IEEE MTT-S INTERNATIONAL MICROWAVE SYMPOSIUM DIGEST, VOLS 1-3			1725-1728		Irrelevant
#1206	Practical methods for highly reliable HF communications	IEEE; Goodman, J; Ballard, JW; Sharp, E	1995	MILCOM 95 - CONFERENCE RECORD, VOLS 1-3			1076-1082		Irrelevant
#1207	Proper stimulus ensures accurate tests of CDMA power	Kuhn, N; Matreci, B; Thysell, P	1998	MICROWAVES & RF	37	1	125-+		Irrelevant
#1208	NUMERICAL EVALUATION OF PROPAGATION IMPAIRMENTS DUE TO MAN-MADE STRUCTURES ON DIGITAL MICROWAVE LINKS	SERIZAWA, Y	1995	IEICE TRANSACTIONS ON COMMUNICATIONS	E78B	8	1219-1228		Irrelevant
#1209	A 0.18-mu m CMOS offset-PLL upconversion modulation loop IC for DCS1800 transmitter	Hsu, JM	2003	IEEE JOURNAL OF SOLID-STATE CIRCUITS	38	4	603-613	10.1109/JSSC.2003.809518	Irrelevant
#1210	Distribution of the phase angle between two vectors perturbed by Gaussian noise II	Pawula, RF	2001	IEEE TRANSACTIONS ON VEHICULAR TECHNOLOGY	50	2	576-+	10.1109/25.923069	Irrelevant
#1211	A FUNCTIONAL DESCRIPTION OF THE BUFFERED TELEMETRY DEMODULATOR FOR THE GALILEO MISSION TO JUPITER	IEEE, COMMUN SOC; TSOU, H; SHAH, B; LEE, R; HINEDI, S	1994	SERVING HUMANITY THROUGH COMMUNICATIONS, VOLS 1-3: SUPERCOMM/ICC 94			923-928		Irrelevant
#1212	Performance of a digital stereo FM modulator with reduced output resolution	Twelves, S; Kikkert, CJ	1997	IEEE TRANSACTIONS ON BROADCASTING	43	1	104-113	10.1109/11.566831	Irrelevant
#1213	A novel digital FM receiver for mobile and personal communications	Kwon, HM; Lee, KB	1996	IEEE TRANSACTIONS ON COMMUNICATIONS	44	11	1466-1476	10.1109/26.544463	Irrelevant
#1214	A digital FM demodulator for FM, TV, and wireless	Song, BS; Lee, IS	1995	IEEE TRANSACTIONS ON CIRCUITS AND SYSTEMS II-EXPRESS BRIEFS	42	12	821-825	10.1109/82.476180	Irrelevant
#1215	Distortion characteristics of an even harmonic type direct conversion receiver for CDMA satellite communications	Ikematsu, H; Tajima, K; Kawakami, K; Itoh, K; Isota, Y; Ishida, O	1999	IEICE TRANSACTIONS ON ELECTRONICS	E82C	5	699-707		Irrelevant
#1216	A high performance GaAs MMIC upconverter with an automatic gain control amplifier	IEEE; Ma, HN; Fang, SJ; Lin, FJ; Tan, KS; Shibata, J; Tamura, A; Nakamura, H	1997	GAAS IC SYMPOSIUM - 19TH ANNUAL, TECHNICAL DIGEST 1997			232-235	10.1109/GAAS.1997.628276	Irrelevant
#1217	Simulation of error process on mobile radio channels based on chaos equations	IEEE; Costamagna, E; Favalli, L; Rizzardi, M	2000	IEEE VEHICULAR TECHNOLOGY CONFERENCE, FALL 2000, VOLS 1-6, PROCEEDINGS: BRINGING GLOBAL MOBILITY TO THE NETWORK AGE			1866-1873		Irrelevant
#1218	Modulation imperfections in IS54/136 dual-mode cellular radio	Brillant, A; Pezo, D	2000	MICROWAVE JOURNAL	43	5	300-+		Irrelevant
#1219	An improved base station modulator design for a CDMA mobile system	Kim, JU; Uh, Y; Kweon, HY	1997	ETRI JOURNAL	18	4	215-227	10.4218/etrij.97.0197.0041	Irrelevant
#1220	High-speed ASK transceiver based on the NRD-guide technology at 60-GHz band	Kuroki, F; Sugioka, M; Matsukawa, S; Ikeda, K; Yoneyama, T	1998	IEEE TRANSACTIONS ON MICROWAVE THEORY AND TECHNIQUES	46	6	806-810	10.1109/22.681204	Irrelevant
#1221	A POWER EFFICIENT MODEM CHIP FOR PERSONAL DIGITAL CELLULAR	JOKURA, J; OKUZUMI, T; HARA, T; TAGUCHI, K; WATANABE, J; MARU, T	1995	NEC RESEARCH & DEVELOPMENT	36	1	27-32		Irrelevant
#1222	Penetration effects on XPD with GSM1800 handset antennas, relevant for BS polarization diversity for indoor coverage	IEEE; Eggers, PCF; Kovacs, IZ; Olesen, K	1998	48TH IEEE VEHICULAR TECHNOLOGY CONFERENCE, VOLS 1-3			1959-1963		Irrelevant
#1223	Design of an efficient high-speed VLSI architecture for WLAN MODEM	IEEE; Ryu, S; Eun, SY; Sunwoo, MH	1998	40TH MIDWEST SYMPOSIUM ON CIRCUITS AND SYSTEMS, VOLS 1 AND 2			1382-1385		Irrelevant
#1224	One microsecond fast acquisition 2.4GHz low voltage frequency synthesizer for frequency-hopping spread spectrum mobile communications	Yuen, CM	1997	IEEE TENCON'97 - IEEE REGIONAL 10 ANNUAL CONFERENCE, PROCEEDINGS, VOLS 1 AND 2: SPEECH AND IMAGE TECHNOLOGIES FOR COMPUTING AND TELECOMMUNICATIONS			501-504		Irrelevant
#1226	DUAL-BEAM ANTENNA AND RF EQUIPMENT FOR DYANET-II BES EARTH STATION	HORI, T; SAITO, T; OHTSU, S	1992	NTT REVIEW	4	6	38-46		Irrelevant
#1227	Digital frequency synthesizer/modulator for continuous-phase modulations with slow frequency hopping	Vankka, J	1997	IEEE TRANSACTIONS ON VEHICULAR TECHNOLOGY	46	4	933-940	10.1109/25.653067	Irrelevant
#1228	QPSK-SQPSK MODULATORS IN ADVANCED TECHNOLOGY FOR REGENERATIVE REPEATERS	ALBERTY, M; SPINNLER, M; OHM, G	1990	SPACE COMMUNICATIONS	7	2025-06-04	513-519		Irrelevant
#1229	A BIST procedure for analog mixers in software radio	Nacul, AC; Carro, L; Janner, D; Lubaszewski, M	2001	14TH SYMPOSIUM ON INTEGRATED CIRCUITS AND SYSTEMS DESIGN, PROCEEDINGS			103-108	10.1109/SBCCI.2001.953011	Irrelevant
#1230	Incorporating Computer-Aided Language Sample Analysis Into Clinical Practice	Price, Lisa Hammett; Hendricks, Sean; Cook, Colleen	2010	LANGUAGE SPEECH AND HEARING SERVICES IN SCHOOLS	41	2	206-222	10.1044/0161-1461(2009/08-0054)	Irrelevant
#1231	A feed-forward technique for initial reference parameter estimation in burst mode PSK demodulation	Andronico, M; Casale, S; La Corte, A	1998	EUROPEAN TRANSACTIONS ON TELECOMMUNICATIONS	9	6	537-550	10.1002/ett.4460090608	Irrelevant
#1232	Sensitivity of the kurtosis statistic as a detector of pulsed sinusoidal RFI	De Roo, Roger D.; Misra, Sidharth; Ruf, Christopher S.	2007	IEEE TRANSACTIONS ON GEOSCIENCE AND REMOTE SENSING	45	7	1938-1946	10.1109/TGRS.2006.888101	Irrelevant
#1233	Power consumption reduction in high-speed Sigma Delta bandpass modulators	ACM; Cusinato, P; Stefani, F; Baschirotto, A	2000	ISLPED '00: PROCEEDINGS OF THE 2000 INTERNATIONAL SYMPOSIUM ON LOW POWER ELECTRONICS AND DESIGN			55-60	10.1109/LPE.2000.876757	Irrelevant
#1234	New AFC tracking algorithms for digital DBS receiver	Hwang, H; Park, KB	1996	IEEE TRANSACTIONS ON CONSUMER ELECTRONICS	42	3	486-491	10.1109/30.536146	Irrelevant
#1235	ERROR-PROBABILITY OF DIGITAL MODULATION IN SATELLITE MOBILE, LAND MOBILE, AND GAUSSIAN CHANNELS WITH NARROW-BAND RECEIVER FILTER	KORN, I	1992	IEEE TRANSACTIONS ON COMMUNICATIONS	40	4	697-707	10.1109/26.141425	Irrelevant
#1236	Generating UWB-OFDM signal using sigma-delta modulator	IEEE; Saberinia, E; Tewfik, AH	2003	57TH IEEE VEHICULAR TECHNOLOGY CONFERENCE, VTC 2003-SPRING, VOLS 1-4, PROCEEDINGS			1425-1429		Irrelevant
#1237	ASIC based, spectrally efficient modulation for wireless, wideband data transmission	Liebetreu, JM; Cochran, BA; Crawford, JJ; Savalle, R	1998	WIRELESS TECHNOLOGIES AND SYSTEMS: MILLIMETER-WAVE AND OPTICAL	3232		89-98	10.1117/12.301030	Irrelevant
#1238	Susceptibility of digital mobile communication receivers illustrated at GSM-900	Neibig, U	2000	FREQUENZ	54	2025-12-11	257-262		Irrelevant
#1239	Design of a power detector for digital wireless amplitude leveling and fault monitoring	Gordon, W	2000	APPLIED MICROWAVE & WIRELESS	12	9	86-+		Irrelevant
#1240	Analysis and simulation of multipath interference of FM subcarrier digital signals	IEEE; Zeger, L; Chen, P; Kobayashi, H	1998	THIRD IEEE SYMPOSIUM ON COMPUTERS AND COMMUNICATIONS, PROCEEDINGS			35-41	10.1109/ISCC.1998.702430	Irrelevant
#1241	Reverse link receiver ASIC for wideband CDMA WLL system	IEEE; Jeong, YG; Chung, JW	1997	1997 IEEE INTERNATIONAL CONFERENCE ON PERSONAL WIRELESS COMMUNICATIONS			375-379	10.1109/ICPWC.1997.655545	Irrelevant
#1243	Design and analysis of an oversampling D/A converter in DMT-ADSL systems	Gao, YC; Wikner, JJ; Tenhunen, H	2002	ANALOG INTEGRATED CIRCUITS AND SIGNAL PROCESSING	32	3	201-210	10.1023/A:1020335323037	Irrelevant
#1244	A MULTIRATE DIGITAL MULTICARRIER DEMODULATOR - DESIGN, IMPLEMENTATION, AND PERFORMANCE EVALUATION	ANANASSO, F; CHIASSARINI, G; DELRE, E; FANTACCI, R; ROUSSET, D; SAGGESE, E	1992	IEEE JOURNAL ON SELECTED AREAS IN COMMUNICATIONS	10	8	1326-1342	10.1109/49.166760	Irrelevant
#1245	CARRIER FREQUENCY RECOVERY IN ALL-DIGITAL MODEMS FOR BURST-MODE TRANSMISSIONS	LUISE, M; REGGIANNINI, R	1995	IEEE TRANSACTIONS ON COMMUNICATIONS	43	2025-04-02	1169-1178	10.1109/26.380149	Irrelevant
#1246	Application of spectral subtraction method on enhancement of electrolarynx speech	Liu, Hanjun; Zhao, Qin; Wan, Mingxi; Wang, Supin	2006	JOURNAL OF THE ACOUSTICAL SOCIETY OF AMERICA	120	1	398-406	10.1121/1.2203592	Irrelevant
#1247	DIVERSITY COMBINER FOR A LIMITER-DISCRIMINATOR-INTEGRATOR RECEIVER FOR CODED CPFSK	GOLDMAN, H	1993	EUROPEAN TRANSACTIONS ON TELECOMMUNICATIONS	4	5	511-522	10.1002/ett.4460040505	Irrelevant
#1248	Robustness issues in digital compensation for IQ modulators	Tuthill, J; Cantoni, A	2001	IEEE REGION 10 INTERNATIONAL CONFERENCE ON ELECTRICAL AND ELECTRONIC TECHNOLOGY, VOLS 1 AND 2			641-646		Irrelevant
#1249	MODEM RADIO IC ARCHITECTURES FOR ISM BAND WIRELESS APPLICATIONS	GUO, YP; FEHER, K	1993	IEEE TRANSACTIONS ON CONSUMER ELECTRONICS	39	2	100-106	10.1109/30.214814	Irrelevant
#1250	An integrated 3.6 GHz bi-directional direct quadrature modulator/demodulator	Chuang, LX; Klymyshyn, D; Dinh, A	2003	2003 IEEE PACIFIC RIM CONFERENCE ON COMMUNICATIONS, COMPUTERS, AND SIGNAL PROCESSING, VOLS 1 AND 2, CONFERENCE PROCEEDINGS			960-963		Irrelevant
#1251	Vector modulator design, part 2 - MMIC circuits enable direct-carrier modulation	Nam, S; Ashtiani, AE; Robertson, ID; Lucyszyn, S	1998	MICROWAVES & RF	37	5	157-+		Irrelevant
#1252	SIGMA-DELTA IF A-D CONVERTERS FOR DIGITAL RADIOS	THURSTON, AM	1995	GEC JOURNAL OF RESEARCH	12	2	76-85		Irrelevant
#1253	Comparison of carrier recovery techniques in M-QAM digital communication systems	Benani, AM; Gagnon, F	2000	2000 CANADIAN CONFERENCE ON ELECTRICAL AND COMPUTER ENGINEERING, CONFERENCE PROCEEDINGS, VOLS 1 AND 2: NAVIGATING TO A NEW ERA			73-77		Irrelevant
#1254	A SIMPLE DEPOLARIZATION COMPENSATOR FOR VERY WIDE-BAND COMMUNICATIONS LINKS - AN EXPERIMENTAL EVALUATION	BAZAK, HV; HENDRIX, CE; NAYA, KF; REINHARDT, VS	1994	IEEE TRANSACTIONS ON COMMUNICATIONS	42	5	2073-2077	10.1109/26.285141	Irrelevant
#1255	[Comparison of digital radiography and conventional X-ray in the diagnosis of solitary pulmonary nodule with receiver operating characteristic analysis].	Duan, Gang; Chen, Wei-guo; Wang, Jiang-yun; Huang, Xin-hua; Wang, Yong; Lu, Wei	2003	Di 1 jun yi da xue xue bao = Academic journal of the first medical college of PLA	23	6	621-3		Irrelevant
#1256	PERFORMANCE OF GMSK WITH 2-BIT DIFFERENTIAL DETECTION IN A LAND MOBILE RADIO CHANNEL	VARSHNEY, P; KUMAR, S; SALT, JE	1994	CANADIAN JOURNAL OF ELECTRICAL AND COMPUTER ENGINEERING-REVUE CANADIENNE DE GENIE ELECTRIQUE ET INFORMATIQUE	19	1	37-43	10.1109/CJECE.1994.6592521	Irrelevant
#1257	ERROR FLOORS IN THE SATELLITE AND LAND MOBILE CHANNELS	KORN, I	1991	IEEE TRANSACTIONS ON COMMUNICATIONS	39	6	833-837	10.1109/26.87172	Irrelevant
#1258	A DIGITAL COHERENT RECEIVER SUITABLE FOR LAND-MOBILE SATELLITE-COMMUNICATIONS	YOSHIDA, S	1995	IEEE TRANSACTIONS ON VEHICULAR TECHNOLOGY	44	4	771-778	10.1109/25.467961	Irrelevant
#1259	Analysis and measurement of FM click rate in fast Rician fading channel	Tjhung, TT; Pek, TC; Yong, KJ; Leong, LCK	2003	IEEE TRANSACTIONS ON VEHICULAR TECHNOLOGY	52	5	1281-1287	10.1109/TVT.2003.816001	Irrelevant
#1260	Prediction of multipath delay profiles in mountainous terrain	Driessen, PF	2000	IEEE JOURNAL ON SELECTED AREAS IN COMMUNICATIONS	18	3	336-346	10.1109/49.840193	Irrelevant
#1261	CMOS VCO's for PLL frequency synthesis in GHz digital mobile radio communications	Thamsirianunt, M; Kwasniewski, TA	1997	IEEE JOURNAL OF SOLID-STATE CIRCUITS	32	10	1511-1524	10.1109/4.634659	Irrelevant
#1262	ANALYSIS AND DESIGN OF AN ALL-DIGITAL DEMODULATOR FOR TRELLIS-CODED 16-QAM TRANSMISSION OVER A NONLINEAR SATELLITE CHANNEL	DEGAUDENZI, R; LUISE, M	1995	IEEE TRANSACTIONS ON COMMUNICATIONS	43	2025-04-02	659-668	10.1109/26.380085	Irrelevant
#1263	Low phase noise synthesizer for millimetre wave digital radios	EUMA; Buoli, C; Bonzi, A; Erbisti, LO; Mora, G	2003	33RD EUROPEAN MICROWAVE CONFERENCE, VOLS 1-3, CONFERENCE PROCEEDINGS			829-832		Irrelevant
#1264	GSM and DCS SiGeBiCMOS mixer ICs with wide LO power range	Kovacevic, M; Madihian, M	2003	2003 IEEE MTT-S INTERNATIONAL MICROWAVE SYMPOSIUM DIGEST, VOLS 1-3			1299-1302	10.1109/MWSYM.2003.1212608	Irrelevant
#1265	A single-chip multimode receiver for GSM900, DCS1800, PCS1900, and WCDMA	Ryynanen, J; Kivekas, K; Jussila, J; Sumanen, L; Parssinen, A; Halonen, KAI	2003	IEEE JOURNAL OF SOLID-STATE CIRCUITS	38	4	594-602	10.1109/JSSC.2003.809511	Irrelevant
#1266	VLSI IMPLEMENTED 60-MB/S QPSK/OQPSK BURST DIGITAL DEMODULATOR FOR RADIO APPLICATION	MATSUMOTO, Y; KOBAYASHI, K; SAKATA, T; SEKI, K; KUBOTA, S; KATO, S	1994	IEICE TRANSACTIONS ON ELECTRONICS	E77C	12	1873-1880		Irrelevant
#1267	ARCHITECTURE AND CIRCUIT-DESIGN OF A 6-GOPS SIGNAL PROCESSOR FOR QAM DEMODULATOR APPLICATIONS	DEMAN, E; SCHULZ, M; SCHMIDMAIER, R; SCHOBINGER, M; NOLL, TG	1995	IEEE JOURNAL OF SOLID-STATE CIRCUITS	30	3	219-227	10.1109/4.364435	Irrelevant
#1268	Source cell phone verification from speech recordings using sparse representation	Zou, Ling; He, Qianhua; Wu, Junfeng	2017	DIGITAL SIGNAL PROCESSING	62		125-136	10.1016/j.dsp.2016.10.017	Irrelevant
#1269	A SOI-BICMOS RF-transmitter for Personal Digital Cellular Communication (PDC)	IEEE; Kishore, SV; Chang, G; Hull, C	2000	2000 SYMPOSIUM ON VLSI CIRCUITS, DIGEST OF TECHNICAL PAPERS			62-65	10.1109/VLSIC.2000.852852	Irrelevant
#1270	Limiter discriminator-detected GMSK with FM and GMSK interference in a land mobile channel	Wickert, MA; Sward, WS	1999	IEEE TRANSACTIONS ON COMMUNICATIONS	47	11	1693-1700	10.1109/26.803504	Irrelevant
#1271	SAW front-end module for GSM-based dual-band cellular phones with direct-conversion demodulation	Hikita, M; Matsuura, N; Yokoyama, K; Shibagaki, N; Sakiyama, K	2002	IEEE TRANSACTIONS ON MICROWAVE THEORY AND TECHNIQUES	50	11	2629-2638	10.1109/TMTT.2002.804516	Irrelevant
#1272	Analysis and design of a frequency-hopped spread-spectrum transceiver for wireless personal communications	Min, JS; Samueli, H	2000	IEEE TRANSACTIONS ON VEHICULAR TECHNOLOGY	49	5	1719-1731	10.1109/25.892577	Irrelevant
#1273	Integrated antenna with direct conversion circuitry for broad-band millimeter-wave communications	Park, JY; Jeon, SS; WAng, YX; Itoh, T	2003	IEEE TRANSACTIONS ON MICROWAVE THEORY AND TECHNIQUES	51	5	1482-1488	10.1109/TMTT.2003.810128	Irrelevant
#1274	Adjacent channel power and error-vector magnitude performance of reduced complexity CALLUM systems	Jennings, DJ; Bateman, A; McGeehan, JP	1999	IEE PROCEEDINGS-COMMUNICATIONS	146	5	297-302	10.1049/ip-com:19990624	Irrelevant
#1275	LOW-POWER QUADRATURE MODULATOR ICS FOR DIGITAL MOBILE COMMUNICATIONS	YAMAO, Y; SAITO, S	1994	ELECTRONICS AND COMMUNICATIONS IN JAPAN PART II-ELECTRONICS	77	9	2025-11-01	10.1002/ecjb.4420770901	Irrelevant
#1276	AN IMPROVED PI/4-QPSK WITH NONREDUNDANT ERROR CORRECTION FOR SATELLITE MOBILE BROADCASTING	YANG, J; FEHER, K	1991	IEEE TRANSACTIONS ON BROADCASTING	37	1	2016-09-01	10.1109/11.75122	Irrelevant
#1278	Prostate elastography - Preliminary in vivo results	Alam, SK; Feleppa, EJ; Kalisz, A; Ramchandran, S; Ennis, RD; Lizzi, FL; Wuu, CS; Ketterling, J	2005	Medical Imaging 2005: Ultrasonic Imaging and Signal Processing	5750		339-345	10.1117/12.596788	Irrelevant
#1279	A 1.75-GHz highly integrated narrow-band CMOS transmitter with harmonic-rejection mixers	Weldon, JA; Narayanaswami, RS; Rudell, JC; Lin, L; Otsuka, M; Dedieu, S; Tee, L; Tsai, KC; Lee, CW; Gray, PR	2001	IEEE JOURNAL OF SOLID-STATE CIRCUITS	36	12	2003-2015	10.1109/4.972151	Irrelevant
#1280	A fully digital noncoherent and coherent GMSK receiver architecture with joint symbol timing error and frequency offset estimation	Huang, YL; Fan, KD; Huang, CC	2000	IEEE TRANSACTIONS ON VEHICULAR TECHNOLOGY	49	3	863-874	10.1109/25.845105	Irrelevant
#1281	All-digital TX frequency synthesizer and discrete-time receiver for Bluetooth radio in 130-nm CMOS	Staszewski, RB; Muhammad, K; Leipold, D; Hung, CM; Ho, YC; Wallberg, JL; Fernando, C; Maggio, K; Staszewski, R; Jung, T; Koh, J; John, S; Deng, IY; Sarda, V; Moreira-Tamayo, O; Mayega, V; Katz, R; Friedman, O; Eliezer, OE; De-Obaldia, E; Balsara, PT	2004	IEEE JOURNAL OF SOLID-STATE CIRCUITS	39	12	2278-2291	10.1109/JSSC.2004.836345	Irrelevant
#1282	Direct data distribution from low-Earth orbit	IEEE; Budinger, JM; Fujikawa, G; Kunath, RR; Nguyen, NT; Romanofsky, RR; Spence, RL	1997	ICC'97: 1997 IEEE INTERNATIONAL CONFERENCE ON COMMUNICATIONS - TOWARDS THE KNOWLEDGE MILLENNIUM, CONFERENCE RECORD - VOLS 1-3			662-673		Irrelevant
#1283	Reduced complexity CORDIC demodulator implementation for D-AMPS and digital IF-sampled receiver	IEEE; Chen, A; Yang, S	1998	GLOBECOM 98: IEEE GLOBECOM 1998 - CONFERENCE RECORD, VOLS 1-6: THE BRIDGE TO GLOBAL INTEGRATION			1491-1496		Irrelevant
#1284	A FAST TRACKING ADAPTIVE MLSE FOR TDMA DIGITAL CELLULAR-SYSTEMS	OKANOUE, K; USHIROKAWA, A; TOMITA, H; FURUYA, Y	1994	IEICE TRANSACTIONS ON COMMUNICATIONS	E77B	5	557-565		Irrelevant
#1285	The Language of Moral Panics and Invisibility	Chivaura, RS; Chivaura, Runyararo Sihle	2020	BLACKNESS AS A DEFINING IDENTITY: MEDIATED REPRESENTATIONS AND THE LIVED EXPERIENCES OF AFRICAN IMMIGRANTS IN AUSTRALIA			71-99	10.1007/978-981-32-9543-8_610.1007/978-981-32-9543-8	Irrelevant
#1286	A digital adaptive beamforming QAM demodulator IC for high bit-rate wireless communications	Lee, JY; Liu, HC; Samueli, H	1998	IEEE JOURNAL OF SOLID-STATE CIRCUITS	33	3	367-377	10.1109/4.661202	Irrelevant
#1287	INTEGRATION OF ADAPTIVE EQUALIZATION AND TRELLIS-CODED MODULATION WITH INTERLEAVING FOR LAND MOBILE COMMUNICATIONS	SUZUKI, Y; OGIWARA, H	1995	IEICE TRANSACTIONS ON COMMUNICATIONS	E78B	8	1170-1178		Irrelevant
#1288	Frequency-Agile Multiband Quadrature Sigma-Delta Modulator for Cognitive Radio: Analysis, Design and Digital Post-Processing	Marttila, Jaakko; Allen, Markus; Valkama, Mikko	2013	IEEE JOURNAL ON SELECTED AREAS IN COMMUNICATIONS	31	11	2222-2236	10.1109/JSAC.2013.131101	Irrelevant
#1289	NRD guide digital transceivers for millimeter wave LAN system	Kuroki, F; Yoneyama, T	1996	IEICE TRANSACTIONS ON COMMUNICATIONS	E79B	12	1759-1764		Irrelevant
#1290	A preamble based diversity scheme for DECT using a new signal quality measure	IEEE; Nielsen, AO; Laursen, S; Mogensen, PE	1997	1997 IEEE 47TH VEHICULAR TECHNOLOGY CONFERENCE PROCEEDINGS, VOLS 1-3: TECHNOLOGY IN MOTION			2017-2021		Irrelevant
#1291	PI/4-QPSK MODEMS FOR SATELLITE SOUND DATA BROADCAST SYSTEMS	LIU, CL; FEHER, K	1991	IEEE TRANSACTIONS ON BROADCASTING	37	1	2025-08-01	10.1109/11.75121	Irrelevant
#1292	A CMOS Single Chip Receiver with RF Front-End and Baseband Processor for Band-III T-DMB/DAB Applications	ETRI; Kim, Seong-do; Oh, Seung-hyeub	2009	11TH INTERNATIONAL CONFERENCE ON ADVANCED COMMUNICATION TECHNOLOGY, VOLS I-III, PROCEEDINGS,: UBIQUITOUS ICT CONVERGENCE MAKES LIFE BETTER!			1238-+		Irrelevant
#1295	BRIEF VIDEO-MODULE ADMINISTERED MINDFULNESS PROGRAM FOR PHYSICIANS: A PILOT STUDY	Pflugeisen, Bethann Mangel; Drummond, Dike; Ebersole, Drew; Mundell, Kate; Chen, David	2016	EXPLORE-THE JOURNAL OF SCIENCE AND HEALING	12	1	50-54	10.1016/j.explore.2015.10.005	Irrelevant
#1296	A 2-V low-power CMOS direct-conversion quadrature modulator with integrated quadrature voltage-controlled oscillator and RF amplifier for GHz RF transmitter applications	Wu, CY; Kao, HS	2002	IEEE TRANSACTIONS ON CIRCUITS AND SYSTEMS II-EXPRESS BRIEFS	49	2	123-134	10.1109/TCSII.2002.1002514	Irrelevant
#1297	High-capacity burst communications modem for LMDS and VSAT applications	Liebetreu, JM; Cochran, BA; Savalle, R	1998	WIRELESS TECHNOLOGIES AND SYSTEMS: MILLIMETER-WAVE AND OPTICAL	3232		80-88	10.1117/12.301029	Irrelevant
#1298	A 0.9-2.6 GHz broadband RF front-end chip-set with a direct conversion architecture	Kawashima, M; Nakagawa, T; Hayashi, H; Nishikawa, K; Araki, K	2002	IEICE TRANSACTIONS ON COMMUNICATIONS	E85B	12	2732-2740		Irrelevant
#1299	Nonword repetition by children with cochlear implants: Accuracy ratings from normal-hearing listeners	Dillon, CM; Burkholder, RA; Cleary, M; Pisoni, DB	2004	JOURNAL OF SPEECH LANGUAGE AND HEARING RESEARCH	47	5	1103-1116	10.1044/1092-4388(2004/082)	Irrelevant
#1300	Analysis of Fluctuations in Systolic Blood Pressure and Heart Rate during Hypotension Induced by Sodium Nitroprusside or Trimetaphan.	Yoshii, Shunji; Takeda, Shohei; Teramachi, Yasuaki; Sato, Narue; Tomaru, Teruaki	2003	Anesthesiology Abstracts of Scientific Papers Annual Meeting		2003	A-177		Irrelevant
#1302	The benefits and harms of therapeutic exercise on physical and psychosocial outcomes in people with multimorbidity: Protocol for a systematic review.	Bricca, Alessio; Harris, Lasse K; Saracutu, Madalina; Smith, Susan M; Juhl, Carsten B; Skou, Soren T	2020	Journal of comorbidity	10		2235042X20920458-2235042X20920458	10.1177/2235042X20920458	Irrelevant
#1304	Using video podcasting to enhance the learning of clinical skills: A qualitative study of physiotherapy students' experiences	Hurst, Kay M.	2016	NURSE EDUCATION TODAY	45		206-211	10.1016/j.nedt.2016.08.011	Irrelevant
#1305	Still Second Class: Sexual Harassment of Graduate Students	Rosenthal, Marina N.; Smidt, Alec M.; Freyd, Jennifer J.	2016	PSYCHOLOGY OF WOMEN QUARTERLY	40	3	364-377	10.1177/0361684316644838	Irrelevant
#1306	Comparison of two digital radio stereometric analysis methods in the determination of femoral head penetration in a total hip replacement phantom	Bragdon, CR; Estok, DM; Malchau, H; Karrholm, J; Yuan, XH; Bourne, R; Veldhoven, J; Harris, WH	2004	JOURNAL OF ORTHOPAEDIC RESEARCH	22	3	659-664	10.1016/j.orthres.2003.09.004	Irrelevant
#1307	Development and Utilization of a Medical Student Surgery Podcast During COVID-19	Anteby, Roi; Amiel, Imri; Cordoba, Mordehay; Axelsson, Carl Gustaf S.; Rosin, Danny; Phitayakorn, Roy	2021	JOURNAL OF SURGICAL RESEARCH	265		95-99	10.1016/j.jss.2021.03.059	Irrelevant
#1311	Podcasts from Anesthesiology Promoting Medical English Learning in Non-English-speaking Countries	Liang, Chao; Zhang, Xiaoguang; Fang, Fang; Cang, Jing; Miao, Changhong	2021	ANESTHESIOLOGY	134	2	355-356	10.1097/ALN.0000000000003621	Irrelevant
#1312	Low fundamental and formant frequencies predict fighting ability among male mixed martial arts fighters	Aung, Toe; Goetz, Stefan; Adams, John; McKenna, Clint; Hess, Catherine; Roytman, Stiven; Cheng, Joey T.; Zilioli, Samuele; Puts, David	2021	SCIENTIFIC REPORTS	11	1		10.1038/s41598-020-79408-6	Irrelevant
#1313	Can focused mindfulness training increase olfactory perception? A novel method and approach for quantifying olfactory perception	Mahmut, Mehmet K.; Fitzek, Joy; Bittrich, Katrin; Oleszkiewicz, Anna; Hummel, Thomas	2021	JOURNAL OF SENSORY STUDIES	36	2		10.1111/joss.12631	Irrelevant
#1316	Exploring Identity-Safety Cues and Allyship Among Black Women Students in STEM Environments	Johnson, India R.; Pietri, Evava S.; Fullilove, Felicia; Mowrer, Samantha	2019	PSYCHOLOGY OF WOMEN QUARTERLY	43	2	131-150	10.1177/0361684319830926	Irrelevant
#1318	The relevance of low-fidelity virtual reality simulators compared with other learning methods in basic endovascular skills training	Aeckersberg, Gina; Gkremoutis, Asimakis; Schmitz-Rixen, Thomas; Kaiser, Erhard	2019	JOURNAL OF VASCULAR SURGERY	69	1	227-235	10.1016/j.jvs.2018.10.047	Irrelevant
#1320	Exacerbation of dystrophic cardiomyopathy by phospholamban deficiency mediated chronically increased cardiac Ca2+ cycling in vivo	Law, Michelle L.; Prins, Kurt W.; Olander, Megan E.; Metzger, Joseph M.	2018	AMERICAN JOURNAL OF PHYSIOLOGY-HEART AND CIRCULATORY PHYSIOLOGY	315	6	H1544-H1552	10.1152/ajpheart.00341.2018	Irrelevant
#1321	Risk Factors and Outcomes of Rapid Correction of Severe Hyponatremia	George, Jason C.; Zafar, Waleed; Bucaloiu, Ion Dan; Chang, Alex R.	2018	CLINICAL JOURNAL OF THE AMERICAN SOCIETY OF NEPHROLOGY	13	7	984-992	10.2215/CJN.13061117	Irrelevant
#1324	Nondepressive Psychosocial Factors and CKD Outcomes in Black Americans	Lunyera, Joseph; Davenport, Clemontina A.; Bhavsar, Nrupen A.; Sims, Mario; Scialla, Julia; Pendergast, Jane; Hall, Rasheeda; Tyson, Crystal C.; Russell, Jennifer St. Clair; Wang, Wei; Correa, Adolfo; Boulware, L. Ebony; Diamantidis, Clarissa J.	2018	CLINICAL JOURNAL OF THE AMERICAN SOCIETY OF NEPHROLOGY	13	2	213-222	10.2215/CJN.06430617	Irrelevant
#1328	Effectiveness of Quality Improvement Strategies for the Management of CKD A Meta-Analysis	Silver, Samuel A.; Bell, Chaim M.; Chertow, Glenn M.; Shah, Prakesh S.; Shojania, Kaveh; Wald, Ron; Harel, Ziv	2017	CLINICAL JOURNAL OF THE AMERICAN SOCIETY OF NEPHROLOGY	12	10	1601-1614	10.2215/CJN.02490317	Irrelevant
#1332	Intraoperative ketamine for prevention of postoperative delirium or pain after major surgery in older adults: an international, multicentre, double-blind, randomised clinical trial	PODCAST Res Grp; Avidan, Michael S.; Maybrier, Hannah R.; Ben Abdallah, Arbi; Jacobsohn, Eric; Vlisides, Phillip E.; Pryor, Kane O.; Veselis, Robert A.; Grocott, Hilary P.; Emmert, Daniel A.; Rogers, Emma M.; Downey, Robert J.; Yulico, Heidi; Noh, Gyu-Jeong; Lee, Yonghun H.; Waszynski, Christine M.; Arya, Virendra K.; Pagel, Paul S.; Hudetz, Judith A.; Muench, Maxwell R.; Fritz, Bradley A.; Waber…	2017	LANCET	390	10091	267-275	10.1016/S0140-6736(17)31467-8	Irrelevant
#1333	Dynamin-related protein 1 mediates low glucose-induced endothelial dysfunction in human arterioles	Tanner, Michael J.; Wang, Jingli; Ying, Rong; Suboc, Tisha B.; Malik, Mobin; Couillard, Allison; Branum, Amberly; Puppala, Venkata; Widlansky, Michael E.	2017	AMERICAN JOURNAL OF PHYSIOLOGY-HEART AND CIRCULATORY PHYSIOLOGY	312	3	H515-H527	10.1152/ajpheart.00499.2016	Irrelevant
#1334	Podcast The Chemo Files: one year on	Swain, Kelley	2017	LANCET ONCOLOGY	18	2	179-179	10.1016/S1470-2045(17)30038-4	Irrelevant
#1336	Stereotypes About Gender and Science: Women not equal Scientists	Carli, Linda L.; Alawa, Laila; Lee, YoonAh; Zhao, Bei; Kim, Elaine	2016	PSYCHOLOGY OF WOMEN QUARTERLY	40	2	244-260	10.1177/0361684315622645	Irrelevant
#1337	Insulin sensitizers prevent fine particulate matter-induced vascular insulin resistance and changes in endothelial progenitor cell homeostasis	Haberzettl, Petra; McCracken, James P.; Bhatnagar, Aruni; Conklin, Daniel J.	2016	AMERICAN JOURNAL OF PHYSIOLOGY-HEART AND CIRCULATORY PHYSIOLOGY	310	11	H1423-H1438	10.1152/ajpheart.00369.2015	Irrelevant
#1338	Student Performance in a Pharmacotherapy Oncology Module Before and After Flipping the Classroom	Bossaer, John B.; Panus, Peter; Stewart, David W.; Hagemeier, Nick E.; George, Joshua	2016	AMERICAN JOURNAL OF PHARMACEUTICAL EDUCATION	80	2		10.5688/ajpe80231	Irrelevant
#1339	Evaluating Violent Person Management Training for Medical Students in an Emergency Medicine Clerkship	Ball, Caroline A.; Kurtz, Alicia M.; Reed, Trent	2015	SOUTHERN MEDICAL JOURNAL	108	9	520-523		Irrelevant
#1341	CNCF podcast: music interventions for preoperative anxiety	[Anonymous]	2014	INTERNATIONAL JOURNAL OF NURSING PRACTICE	20	6	686-686	10.1111/ijn.12385	Irrelevant
#1345	Can a multisensory teaching approach impart the necessary knowledge, skills, and confidence in final year medical students to manage epistaxis?	Kurien, George; Biron, Vincent L.; Campbell, Chase; Cote, David W. J.; Ansari, Kal	2013	JOURNAL OF OTOLARYNGOLOGY-HEAD & NECK SURGERY	42			10.1186/1916-0216-42-51	Irrelevant
#1346	Rothstein Roundtable Podcast-"Medicare Mandate for Claims-Based Functional Data Collection: An Opportunity to Advance Care, or a Regulatory Burden?"	Jette, Alan; Stilphen, Mary; Ciolek, Dan; Resnik, Linda	2013	PHYSICAL THERAPY	93	8	1020-1020	10.2522/ptj.2013.93.8.1020	Irrelevant
#1350	Continuing medical education and maintenance of certification: The role of The Journal of Trauma and Acute Care Surgery and the AAST	Hoyt, David B.	2012	JOURNAL OF TRAUMA AND ACUTE CARE SURGERY	73	1	2025-02-01	10.1097/TA.0b013e31826106ed	Irrelevant
#1351	Assessing the Credibility of the "YouTube Approach" to Health Information on Acute Myocardial Infarction	Pant, Sadip; Deshmukh, Abhishek; Murugiah, Karthik; Kumar, Gagan; Sachdeva, Rajesh; Mehta, Jawahar L.	2012	CLINICAL CARDIOLOGY	35	5	281-285	10.1002/clc.21981	Irrelevant
#1355	Screencast Tutorials Enhance Student Learning of Statistics	Lloyd, Steven A.; Robertson, Chuck L.	2012	TEACHING OF PSYCHOLOGY	39	1	67-71	10.1177/0098628311430640	Irrelevant
#1356	Vodcasts and Active-Learning Exercises in a "Flipped Classroom" Model of a Renal Pharmacotherapy Module	Pierce, Richard; Fox, Jeremy	2012	AMERICAN JOURNAL OF PHARMACEUTICAL EDUCATION	76	10		10.5688/ajpe7610196	Irrelevant
#1360	Podcast interview transcript. Interview by Leandris Liburd.	Sommer, Susan; Stillman, Laurie; Hoppin, Polly	2011	Progress in community health partnerships : research, education, and action	5	3	337-45	10.1353/cpr.2011.0030	Irrelevant
#1361	Social Media and Microbiology Education	Racaniello, Vincent R.	2010	PLOS PATHOGENS	6	10		10.1371/journal.ppat.1001095	Irrelevant
#1363	Anesthesia and World Wide Web 2.0. Instructions for use	Klein, K. U.; Thal, S. C.	2009	ANAESTHESIST	58	9	941-+	10.1007/s00101-009-1608-y	Irrelevant
#1369	Effect of immobilization and concurrent exposure to a pulse-modulated microwave field on core body temperature, plasma ACTH and corticosteroid, and brain ornithine decarboxylase, Fos and Jun mRNA	Stagg, RB; Hawel, LH; Pastorian, K; Cain, C; Adey, WR; Byus, CV	2001	RADIATION RESEARCH	155	4	584-592	10.1667/0033-7587(2001)155[0584:EOIACE]2.0.CO;2	Irrelevant
#1374	The impact of flipped learning in surgical education: A mixed-method study	Akbarialiabad, Hossein; Zarifsanaiey, Nahid; Taghrir, Mohammad Hossein; Roushenas, Sima; Panahandeh, Seyed Mehdi; Abdolrahimzadeh-fard, Hossein; Shayan, Zahra; Kavousi, Shahin; Paydar, Shahram	2021	KNOWLEDGE MANAGEMENT & E-LEARNING-AN INTERNATIONAL JOURNAL	13	3	273-289	10.34105/j.kmel.2021.13.015	Irrelevant
#1377	Predictive Approaches for Acute Dialysis Requirement and Death in COVID-19	MSCIC; Vaid, Akhil; Chan, Lili; Chaudhary, Kumardeep; Jaladanki, Suraj K.; Paranjpe, Ishan; Russak, Adam; Kia, Arash; Timsina, Prem; Levin, Matthew A.; He, John Cijiang; Bottinger, Erwin P.; Charney, Alexander W.; Fayad, Zahi A.; Coca, Steven G.; Glicksberg, Benjamin S.; Nadkarni, Girish N.	2021	CLINICAL JOURNAL OF THE AMERICAN SOCIETY OF NEPHROLOGY	16	8	1158-1168	10.2215/CJN.17311120	Irrelevant
#1378	Traum'cast: an online, open-access educational video podcast series for teaching military trauma care to all healthcare providers	Boutonnet, Mathieu; Benbrika, Widad; Facione, Julia; Travers, Stephane; Boddaert, Guillaume; Colas, Marie-Dominique; Hornez, Emmanuel; Mathieu, Laurent; de Regloix, Stanislas; Daban, Jean-Louis; Leclerc, Thomas; Pasquier, Pierre; Ausset, Sylvain	2021	BMJ SIMULATION & TECHNOLOGY ENHANCED LEARNING	7	5	438-440	10.1136/bmjstel-2020-000799	Irrelevant
#1379	Self- and Peer-Assessment of Student-Generated Podcasts to Improve Comprehensibility in Undergraduate EFL Students	Cadena-Aguilar, Albedro; Patricia Alvarez-Ayure, Claudia	2021	PROFILE-ISSUES IN TEACHERS PROFESSIONAL DEVELOPMENT	23	2	67-85	10.15446/profile.v23n2.88928	Irrelevant
#1382	'What Was Your First Experience of a Videogame?': The Fantasmatic Structure of Videogame Memory	Nicoll, Benjamin		GAMES AND CULTURE				10.1177/15554120211020382	Irrelevant
#1384	TWITTER-BASED EDUCATIONAL ACTIVITIES #MONDAYNIGHTIBD AND #SCOPINGSUNDAYS ENHANCE ENGAGEMENT IN LEARNING, IMPROVE CLINICAL PRACTICE, AND FACILITATE NETWORKING AND COLLABORATION AMONG MEMBERS OF THE GASTROENTEROLOGY COMMUNITY	Charabaty, Aline; Bilal, Mohammad; Kickel, Allison; Ahmed, Waseem; Bazarbashi, Ahmad N.; Mujtaba, Sobia; Mulki, Ramzi; Simons, Malorie; Jayoushe, Majdoline	2021	GASTROENTEROLOGY	160	6	S582-S582		Irrelevant
#1385	Racial and socioeconomic disparity associates with differences in cardiac DNA methylation among men with end-stage heart failure	Pepin, Mark E.; Ha, Chae-Myeong; Potter, Luke A.; Bakshi, Sayan; Barchue, Joseph P.; Asaad, Ayman Haj; Pogwizd, Steven M.; Pamboukian, Salpy, V; Hidalgo, Bertha A.; Vickers, Selwyn M.; Wende, Adam R.	2021	AMERICAN JOURNAL OF PHYSIOLOGY-HEART AND CIRCULATORY PHYSIOLOGY	320	5	H2066-H2079	10.1152/ajpheart.00036.2021	Irrelevant
#1386	Infections - we might run but we cannot hide	Thorp, John M.	2021	BJOG-AN INTERNATIONAL JOURNAL OF OBSTETRICS AND GYNAECOLOGY	128	6	943-943	10.1111/1471-0528.16689	Irrelevant
#1387	COVID-19: A Time Like No Other in (the Department of) Neurological Surgery	Pannullo, Susan C.; Guadix, Sergio W.; Souweidane, Mark M.; Juthani, Rupa G.; Baaj, Ali A.; Dupree, Tracey; Strybing, Kristin; Henry, Roseann F.; Linen, Harry; O'Neill, John; Stieg, Philip E.	2021	WORLD NEUROSURGERY	148		256-262	10.1016/j.wneu.2020.11.166	Irrelevant
#1390	Podcasting as a tool to take conservation education online	Strickland, Bronson K.; Brooke, Jarred M.; Zischke, Mitchell T.; Lashley, Marcus A.	2021	ECOLOGY AND EVOLUTION	11	8	3597-3606	10.1002/ece3.7353	Irrelevant
#1391	Wounds Week 2: 1-5 February 2021	[Anonymous]	2021	JOURNAL OF WOUND CARE	30	3	213-221	10.12968/jowc.2021.30.3.213	Irrelevant
#1392	Week 6 Calprotectin Best Predicts Likelihood of Long-term Endoscopic Healing in Crohn's Disease: A Post-hoc Analysis of the UNITI/IM-UNITI Trials	Narula, Neeraj; Wong, Emily C. L.; Dulai, Parambir S.; Marshall, John K.; Colombel, Jean-Frederic; Reinisch, Walter	2021	JOURNAL OF CROHNS & COLITIS	15	3	462-470	10.1093/ecco-jcc/jjaa189	Irrelevant
#1393	Editorial	Papageorghiou, Aris T.	2021	BJOG-AN INTERNATIONAL JOURNAL OF OBSTETRICS AND GYNAECOLOGY	128	4	621-622	10.1111/1471-0528.16649	Irrelevant
#1394	Diagnostic Delay Is Associated With Complicated Disease and Growth Impairment in Paediatric Crohn's Disease	Ricciuto, Amanda; Mack, David R.; Huynh, Hien Q.; Jacobson, Kevan; Otley, Anthony R.; deBruyn, Jennifer; El-Matary, Wael; Deslandres, Colette; Sherlock, Mary E.; Critch, Jeffrey N.; Bax, Kevin; Jantchou, Prevost; Seidman, Ernest G.; Carman, Nicholas; Rashid, Mohsin; Muise, Aleixo; Wine, Eytan; Carroll, Matthew W.; Lawrence, Sally; Van Limbergen, Johan; Benchimol, Eric, I; Walters, Thomas D.; Grif…	2021	JOURNAL OF CROHNS & COLITIS	15	3	419-431	10.1093/ecco-jcc/jjaa197	Irrelevant
#1396	PODCAST AS A FORMATIVE TOOL FOR TEACHING: DISCUSSING BERARDINELLI SYNDROME FROM AN INCLUSIVE EDUCATION PERSPECTIVE	Queiroz, Artur de Medeiros; Fonseca, Gessica Fabiely	2021	HUMANIDADES & INOVACAO	8	35	307-320		Irrelevant
#1397	Inch by inch; Row by row	Thorp, John M., Jr.	2021	BJOG-AN INTERNATIONAL JOURNAL OF OBSTETRICS AND GYNAECOLOGY	128	3	469-469	10.1111/1471-0528.16623	Irrelevant
#1398	Zolpidem Versus Trazodone Initiation and the Risk of Fall-Related Fractures among Individuals Receiving Maintenance Hemodialysis	Assimon, Magdalene M.; Flythe, Jennifer E.	2021	CLINICAL JOURNAL OF THE AMERICAN SOCIETY OF NEPHROLOGY	16	1	88-97	10.2215/CJN.10070620	Irrelevant
#1399	Acute Kidney Injury in a National Cohort of Hospitalized US Veterans with COVID-19	Bowe, Benjamin; Cai, Miao; Xie, Yan; Gibson, Andrew K.; Maddukuri, Geetha; Al-Aly, Ziyad	2021	CLINICAL JOURNAL OF THE AMERICAN SOCIETY OF NEPHROLOGY	16	1	14-25	10.2215/CJN.09610620	Irrelevant
#1400	"Happy, Healthy, and Smart": Student Responses to the Walking Classroom Education Program Aimed to Enhance Physical Activity	Erwin, Heather; Weight, Erianne; Harry, Molly	2021	JOURNAL OF SCHOOL HEALTH	91	3	195-203	10.1111/josh.12990	Irrelevant
#1401	Talking With Patients and Care Partners About Treatment Goals and Challenges in Early-Stage Alzheimer Disease.	Burke, Anna D; Apostolova, Liana	2021	The Journal of clinical psychiatry	82	3		10.4088/JCP.BG20044WC2C	Irrelevant
#1402	MOTHERHOOD AND INTERSECTIONAL FEMINISM DEBATED ON THE MAMILOS PODCAST	Castagna Wortmann, Maria Lucia; Marques, Claudia Schneider	2021	REVISTA ARTEMIS	31	1	203-221		Irrelevant
#1403	Advances in Completely Automated Vowel Analysis for Sociophonetics: Using End-to-End Speech Recognition Systems With DARLA.	Coto-Solano, Rolando; Stanford, James N; Reddy, Sravana K	2021	Frontiers in artificial intelligence	4		662097-662097	10.3389/frai.2021.662097	Irrelevant
#1406	Fetal Alcohol Spectrum Disorder resources for educators working within primary school settings: a scoping review protocol	Lees, Briana; Elliott, Elizabeth J.; Allsop, Steve; Thomas, Sue; Riches, Julia; Nepal, Smriti; Rice, Lauren J.; Newton, Nicola; Mewton, Louise; Teesson, Maree; Stapinski, Lexine A.	2021	BMJ OPEN	11	4		10.1136/bmjopen-2020-045497	Irrelevant
#1407	Using sensor-fusion and machine-learning algorithms to assess acute pain in non-verbal infants: a study protocol	Roue, Jean-Michel; Morag, Iris; Haddad, Wassim M.; Gholami, Behnood; Anand, Kanwaljeet J. S.	2021	BMJ OPEN	11	1		10.1136/bmjopen-2020-039292	Irrelevant
#1408	Vascular dysfunction and oxidative stress caused by acute formaldehyde exposure in female adults	Augenreich, Marc; Stickford, Jonathon; Stute, Nina; Koontz, Laurel; Cope, Janet; Bennett, Cynthia; Ratchford, Stephen M.	2020	AMERICAN JOURNAL OF PHYSIOLOGY-HEART AND CIRCULATORY PHYSIOLOGY	319	6	H1369-H1379	10.1152/ajpheart.00605.2020	Irrelevant
#1410	Tailored training for physiotherapists on the use of clinical practice guidelines: A mixed methods study	Stander, Jessica; Grimmer, Karen; Brink, Yolandi	2021	PHYSIOTHERAPY RESEARCH INTERNATIONAL	26	1		10.1002/pri.1883	Irrelevant
#1412	Management of Pregnant Inflammatory Bowel Disease Patients During the COVID-19 Pandemic	De Lima-Karagiannis, A.; Juillerat, P.; Sebastian, S.; Pedersen, N.; Shitrit, A. Bar-Gil; van der Woude, C. J.	2020	JOURNAL OF CROHNS & COLITIS	14		S807-S814	10.1093/ecco-jcc/jjaa125	Irrelevant
#1414	The European Federation for Medicinal Chemistry (EFMC) Best Practice Initiative: Validating Chemical Probes	Quancard, Jean; Cox, Brian; Finsinger, Dirk; Gueret, Stephanie M.; Hartung, Ingo, V; Koolman, Hannes F.; Messinger, Josef; Sbardella, Gianluca; Laufer, Stefan	2020	CHEMMEDCHEM	15	24	2388-2390	10.1002/cmdc.202000597	Irrelevant
#1415	Three New Digital Features From JOSPT in 2020	Ardern, Clare L.; Cooman, Chelsea; Chapman, Daniel; Blazey, Paul; Jermann, Rachel	2020	JOURNAL OF ORTHOPAEDIC & SPORTS PHYSICAL THERAPY	50	9	471-472	10.2519/jospt.2020.0107	Irrelevant
#1417	Teaching Note-Exploring Podcast-Facilitated Course Work on Racism	Belfiore, M. Nicole; Hoover, Jeanette L.; Jenkins, Angel R.; Ting, Laura	2021	JOURNAL OF SOCIAL WORK EDUCATION	57	1	173-180	10.1080/10437797.2020.1799890	Irrelevant
#1418	Metabonomics and the Gut Microbiome Associated With Primary Response to Anti-TNF Therapy in Crohn's Disease	Ding, N. S.; McDonald, J. A. K.; Perdones-Montero, A.; Rees, Douglas N.; Adegbola, S. O.; Misra, R.; Hendy, P.; Penez, L.; Marchesi, J. R.; Holmes, E.; Sarafian, M. H.; Hart, A. L.	2020	JOURNAL OF CROHNS & COLITIS	14	8	1090-1102	10.1093/ecco-jcc/jjaa039	Irrelevant
#1421	ANAInvestigates: Embolic Stroke of Unknown Source Clinical Trials and Advances in Research	Johansen, Michelle C.; Geocadin, Romergryko G.; Kamel, Hooman	2020	ANNALS OF NEUROLOGY	88	3	462-463	10.1002/ana.25825	Irrelevant
#1422	Multidisciplinary Tracheostomy Quality Improvement in the COVID-19 Pandemic: Building a Global Learning Community	Swords, Chloe; Bergman, Lina; Wilson-Jeffers, Rachel; Randall, Diane; Morris, Linda L.; Brenner, Michael J.; Arora, Asit	2021	ANNALS OF OTOLOGY RHINOLOGY AND LARYNGOLOGY	130	3	262-272	10.1177/0003489420941542	Irrelevant
#1424	Coronavirus concerns: What do women with gynecologic cancer need to know during the COVID-19 crisis?	Frey, Melissa K.; Blank, Stephanie V.	2020	GYNECOLOGIC ONCOLOGY	158	1	32-33	10.1016/j.ygyno.2020.04.697	Irrelevant
#1425	Guideline summary review: an evidence -based clinical guideline for the diagnosis and treatment of low back pain	Kreiner, D. Scott; Matz, Paul; Bono, Christopher M.; Cho, Charles H.; Easa, John E.; Ghiselli, Gary; Ghogawala, Zoher; Reitman, Charles A.; Resnick, Daniel K.; Watters, William C., III; Annaswamy, Thiru M.; Baisden, Jamie; Bartynski, Walter S.; Bess, Shay; Brewer, Randall P.; Cassidy, R. Carter; Cheng, David S.; Christie, Sean D.; Chutkan, Norman B.; Cohen, Bernard Allan; Dagenais, Simon; Enix, D…	2020	SPINE JOURNAL	20	7	998-1024	10.1016/j.spinee.2020.04.006	Irrelevant
#1426	Dialysis Regret: Prevalence and Correlates	Saeed, Fahad; Ladwig, Susan A.; Epstein, Ronald M.; Monk, Rebeca D.; Duberstein, Paul R.	2020	CLINICAL JOURNAL OF THE AMERICAN SOCIETY OF NEPHROLOGY	15	7	957-963	10.2215/CJN.13781119	Irrelevant
#1427	Plasma Endothelin-1 and Risk of Death and Hospitalization in Patients Undergoing Maintenance Hemodialysis	Li, Ping; Schmidt, Insa M.; Sabbisetti, Venkata; Tio, Maria Clarissa; Opotowsky, Alexander R.; Waikar, Sushrut S.	2020	CLINICAL JOURNAL OF THE AMERICAN SOCIETY OF NEPHROLOGY	15	6	784-793	10.2215/CJN.11130919	Irrelevant
#1431	The Outcomes of Emergency Admissions With Ulcerative Colitis Between 2007 and 2017 in England	King, Dominic; Rees, James; Mytton, Jemma; Harvey, Philip; Thomas, Tom; Cooney, Rachael; Patel, Prashant; Trudgill, Nigel	2020	JOURNAL OF CROHNS & COLITIS	14	6	764-772	10.1093/ecco-jcc/jjz185	Irrelevant
#1433	A Clinical Trial to Increase Self-Monitoring of Physical Activity and Eating Behaviors Among Adolescents: Protocol for the ImPACT Feasibility Study	Moore, Justin B.; Dilley, Joshua R.; Singletary, Camelia R.; Skelton, Joseph A.; Miller, David P., Jr.; Heboyan, Vahe; De Leo, Gianluca; Turner-McGrievy, Gabrielle; McGrievy, Matthew; Ip, Edward H.	2020	JMIR RESEARCH PROTOCOLS	9	6		10.2196/18098	Irrelevant
#1434	Making surgery safer in an increasingly digital world: the internet-friend or foe?	Van Puyvelde, H.; Basto, M.; Chung, A. S. J.; Van Bruwaene, S.	2020	WORLD JOURNAL OF UROLOGY	38	6	1391-1395	10.1007/s00345-020-03145-8	Irrelevant
#1435	Trajectories of Serum Sodium on In-Hospital and 1-Year Survival among Hospitalized Patients	Chewcharat, Api; Thongprayoon, Charat; Cheungpasitporn, Wisit; Mao, Michael A.; Thirunavukkarasu, Sorkko; Kashani, Kianoush B.	2020	CLINICAL JOURNAL OF THE AMERICAN SOCIETY OF NEPHROLOGY	15	5	600-607	10.2215/CJN.12281019	Irrelevant
#1436	Pilot Study of Return of Genetic Results to Patients in Adult Nephrology	Nestor, Jordan G.; Marasa, Maddalena; Milo-Rasouly, Hila; Groopman, Emily E.; Husain, S. Ali; Mohan, Sumit; Fernandez, Hilda; Aggarwal, Vimla S.; Ahram, Dina F.; Vena, Natalie; Bogyo, Kelsie; Bomback, Andrew S.; Radhakrishnan, Jai; Appel, Gerald B.; Ahn, Wooin; Cohen, David J.; Canetta, Pietro A.; Dube, Geoffrey K.; Rao, Maya K.; Morris, Heather K.; Crew, Russell J.; Sanna-Cherchi, Simone; Kirylu…	2020	CLINICAL JOURNAL OF THE AMERICAN SOCIETY OF NEPHROLOGY	15	5	651-664	10.2215/CJN.12481019	Irrelevant
#1437	A Post Hoc Analysis of Statin Use in Tolvaptan Autosomal Dominant Polycystic Kidney Disease Pivotal Trials	Shoaf, Susan E.; Ouyang, John; Sergeyeva, Olga; Estilo, Alvin; Li, Hui; Leung, Deborah	2020	CLINICAL JOURNAL OF THE AMERICAN SOCIETY OF NEPHROLOGY	15	5	643-650	10.2215/CJN.08170719	Irrelevant
#1438	Does YouTube include high-quality resources for training on laparoscopic and robotic radical prostatectomy?	Arslan, Burak; Gonultas, Serkan; Gokmen, Ersin; Ozman, Oktay; Onuk, Ozkan; Yazici, Gokhan; Gov, Taha; Ozdemir, Enver	2020	WORLD JOURNAL OF UROLOGY	38	5	1195-1199	10.1007/s00345-019-02904-6	Irrelevant
#1440	Conference on Retroviruses and Opportunistic Infections (CROI) 2020	Croasdell, G.; Watt, J.; Cole, P.; Bofill, X.	2020	DRUGS OF THE FUTURE	45	5	349-357	10.1358/dof.2020.45.5.3154196	Irrelevant
#1441	Learning outcomes of using animated video podcasts as a tool for teaching immunology physiology and pharmacology courses in pharmacy curriculum	Faridi, Hafeez; Garcia, Ruslan; Castillo, Yaimi; Shahid, Mohd; Garg, Rahul	2020	JOURNAL OF IMMUNOLOGY	204	1			Irrelevant
#1442	COVID-19, ACE2, and the cardiovascular consequences	South, Andrew M.; Diz, Debra, I; Chappell, Mark C.	2020	AMERICAN JOURNAL OF PHYSIOLOGY-HEART AND CIRCULATORY PHYSIOLOGY	318	5	H1084-H1090	10.1152/ajpheart.00217.2020	Irrelevant
#1443	Prognostic Value of Ambulatory Blood Pressure Load in Pediatric CKD	Lee, Jason; McCulloch, Charles E.; Flynn, Joseph T.; Samuels, Joshua; Warady, Bradley A.; Furth, Susan L.; Seth, Divya; Grimes, Barbara A.; Mitsnefes, Mark M.; Ku, Elaine	2020	CLINICAL JOURNAL OF THE AMERICAN SOCIETY OF NEPHROLOGY	15	4	493-500	10.2215/CJN.10130819	Irrelevant
#1446	Imaging Findings of Vaping-Associated Lung Injury	Henry, Travis S.; Kligerman, Seth J.; Raptis, Constantine A.; Mann, Howard; Sechrist, Jacob W.; Kanne, Jeffrey P.	2020	AMERICAN JOURNAL OF ROENTGENOLOGY	214	3	498-505	10.2214/AJR.19.22251	Irrelevant
#1447	Caring for Nephrology Patients and Staff During the COVID-19 Pandemic: Experiences of the Northwest Kidney Centers	Ulrich, Beth; McNamara, Liz; Watnick, Suzanne	2020	NEPHROLOGY NURSING JOURNAL	47	2	119-125	10.37526/1526-744X.2020.47.2.119	Irrelevant
#1448	Influence of Drug Exposure on Vedolizumab-Induced Endoscopic Remission in Anti-Tumour Necrosis Factor [TNF] Naive and Anti-TNF Exposed IBD Patients	Verstockt, Bram; Mertens, Evelien; Dreesen, Erwin; Outtier, An; Noman, Maja; Tops, Sophie; Schops, Ganel; Van Assche, Gert; Vermeire, Severine; Gils, Ann; Ferrante, Marc	2020	JOURNAL OF CROHNS & COLITIS	14	3	332-341	10.1093/ecco-jcc/jjz151	Irrelevant
#1451	Improving Knowledge of Epinephrine Auto-injector use and Peanut Guidelines at an Academic Medical Center	Aguilera, Andrea; O'Neill, Meagan; Slaven, James; Vitalpur, Girish	2020	JOURNAL OF ALLERGY AND CLINICAL IMMUNOLOGY	145	2	AB168-AB168		Irrelevant
#1452	The Ulcerative Colitis Response Index for Detection of Mucosal Healing in Patients Treated With Anti-tumour Necrosis Factor	de Bruyn, Magali; Ringold, Randy; Martens, Erik; Ferrante, Marc; Van Assche, Gert; Opdenakker, Ghislain; Dukler, Avinoam; Vermeire, Severine	2020	JOURNAL OF CROHNS & COLITIS	14	2	176-184	10.1093/ecco-jcc/jjz125	Irrelevant
#1453	Podcast Criticism: medical book club In subjects with heart failure with decreased ejection fraction with or without type 2 diabetes, Is dapagliflozine, an SGLT2 inhibitor, effective and safe in preventing decompensated heart failure or cardiovascular dea	Lanthier, L.; Dussault, C.; Huard, G.; Plourd, M. -E.; Cauchon, M.	2020	REVUE DE MEDECINE INTERNE	41	2	143-144	10.1016/j.revmed.2019.12.011	Irrelevant
#1454	The Most Important Thing We Give to People Is Hope: Overcoming Stigma in Diabetes and Obesity.	Valentine, Virginia	2020	Diabetes spectrum : a publication of the American Diabetes Association	33	1	89-94	10.2337/ds19-0055	Irrelevant
#1455	Using Natural Language Processing to Examine the Uptake, Content, and Readability of Media Coverage of a Pan-Canadian Drug Safety Research Project: Cross-Sectional Observational Study.	Mohammadhassanzadeh, Hossein; Sketris, Ingrid; Traynor, Robyn; Alexander, Susan; Winquist, Brandace; Stewart, Samuel Alan	2020	JMIR formative research	4	1	e13296-e13296	10.2196/13296	Irrelevant
#1456	Factors influencing the usefulness of the teaching guide from the perspective of university students	Gonzalez-Morales, Olga; Pena Vazquez, Rocio; Ricardo Alvarez-Perez, Pedro; Lopez-Aguilar, David	2020	HISTORY OF ECONOMIC THOUGHT AND POLICY		1	29-+	10.3280/CAD2020-001003	Irrelevant
#1457	A WEB RESOURCE MAP FOR A UNIVERSITY COURSE IN THE HISTORY OF THE ENGLISH LANGUAGE	Gudmanian, Artur; Sydorenko, Sergiy	2020	INFORMATION TECHNOLOGIES AND LEARNING TOOLS	76	2	126-136		Irrelevant
#1458	News on the horizon in glioblastoma therapy	Herrlinger, Ulrich	2020	ESMO OPEN	5	1		10.1136/esmoopen-2019-000601	Irrelevant
#1460	Podcast Critic: medical book club In patients with type 2 diabetes and diabetic nephropathy with albuminutia, what is the effect of SGLT2 inhibitor canagliflozin on renal and cardiovascular outcomes?	Lanthier, L.; Huard, G.; Plourde, M. -E.; Cauchon, M.	2020	REVUE DE MEDECINE INTERNE	41	1	67-68	10.1016/j.revmed.2019.11.004	Irrelevant
#1461	Adjuvant and neoadjuvant therapies in melanoma.	Lim, Kok Haw Jonathan; Amaral, Teresa	2020	ESMO open	5	4		10.1136/esmoopen-2020-000849	Irrelevant
#1462	Direct and Indirect Costs of Inflammatory Bowel Disease: Ten Years of Follow-up in a Danish Population-based Inception Cohort	Lo, Bobby; Vind, Ida; Vester-Andersen, Marianne Kajbaek; Bendtsen, Flemming; Burisch, Johan	2020	JOURNAL OF CROHNS & COLITIS	14	1	53-63	10.1093/ecco-jcc/jjz096	Irrelevant
#1463	Web 2.0 technologies used in higher education in China: A content analysis of journal articles from 2004 to 2017	Qin, Weiwei; Slotta, Jim	2020	HISTORY OF ECONOMIC THOUGHT AND POLICY		1	49-+	10.3280/CAD2020-001004	Irrelevant
#1464	The Nutritious Eating with Soul (NEW Soul) Study: Study design and methods of a two-year randomized trial comparing culturally adapted soul food vegan vs. omnivorous diets among African American adults at risk for heart disease	Turner-McGrievy, Gabrielle; Wilcox, Sara; Frongillo, Edward A.; Murphy, Angela; Hutto, Brent; Williams, Kim; Crimarco, Anthony; Wilson, Mary; Davey, Marty	2020	CONTEMPORARY CLINICAL TRIALS	88			10.1016/j.cct.2019.105897	Irrelevant
#1465	Fibrillary Glomerulonephritis: Clinicopathologic Features and Atypical Cases from a Multi-Institutional Cohort	Andeen, Nicole K.; Troxell, Megan L.; Riazy, Maziar; Avasare, Rupali S.; Lapasia, Jessica; Jefferson, J. Ashley; Akilesh, Shreeram; Najafian, Behzad; Nicosia, Roberto F.; Alpers, Charles E.; Smith, Kelly D.	2019	CLINICAL JOURNAL OF THE AMERICAN SOCIETY OF NEPHROLOGY	14	12	1741-1750	10.2215/CJN.03870319	Irrelevant
#1467	Stener-Like Lesions of the Superficial Medial Collateral Ligament of the Knee: MRI Features	Alaia, Erin F.; Rosenberg, Zehava Sadka; Alaia, Michael J.	2019	AMERICAN JOURNAL OF ROENTGENOLOGY	213	6	W272-W276	10.2214/AJR.19.21535	Irrelevant
#1470	What The Health (WTH)?: Theorising Southern Black Feminisms in the US South	Barlow, Jameta Nicole; Smith, Gabrielle P. A.	2019	AGENDA-EMPOWERING WOMEN FOR GENDER EQUITY	33	3	19-33	10.1080/10130950.2019.1668725	Irrelevant
#1471	Infection-Related Mortality in Recipients of a Kidney Transplant in Australia and New Zealand	Chan, Samuel; Pascoe, Elaine M.; Clayton, Philip A.; McDonald, Stephen P.; Lim, Wai H.; Sypek, Matthew P.; Palmer, Suetonia C.; Isbel, Nicole M.; Francis, Ross S.; Campbell, Scott B.; Hawley, Carmel M.; Johnson, David W.	2019	CLINICAL JOURNAL OF THE AMERICAN SOCIETY OF NEPHROLOGY	14	10	1484-1492	10.2215/CJN.03200319	Irrelevant
#1472	Circulating Advanced Glycation Endproducts and Long-Term Risk of Cardiovascular Mortality in Kidney Transplant Recipients	Sotomayor, Camilo G.; Gomes-Neto, Antonio W.; van Londen, Marco; Gans, Rijk O. B.; Nolte, Ilja M.; Berger, Stefan P.; Navis, Gerjan J.; Rodrigo, Ramon; Leuvenink, Henri G. D.; Schalkwijk, Casper G.; Bakker, Stephan J. L.	2019	CLINICAL JOURNAL OF THE AMERICAN SOCIETY OF NEPHROLOGY	14	10	1512-1520	10.2215/CJN.00540119	Irrelevant
#1473	Peritoneal Dialysis Patient Outcomes under the Medicare Expanded Dialysis Prospective Payment System	Young, Eric W.; Kapke, Alissa; Ding, Zhechen; Baker, Regina; Pearson, Jeffrey; Cogan, Chad; Mukhopadhyay, Purna; Turenne, Marc N.	2019	CLINICAL JOURNAL OF THE AMERICAN SOCIETY OF NEPHROLOGY	14	10	1466-1474	10.2215/CJN.01610219	Irrelevant
#1475	Essential tremor: a nuanced approach to the clinical features.	Louis, Elan D	2019	Practical neurology	19	5	389-398	10.1136/practneurol-2018-002183	Irrelevant
#1476	PodCast: A rural and regional service model for podiatrist-led total contact casting	McLean, Adam; Gardner, Marcus; Perrin, Byron	2019	AUSTRALIAN JOURNAL OF RURAL HEALTH	27	5	433-437	10.1111/ajr.12548	Irrelevant
#1477	The Acute Dialysis Orders Objective Structured Clinical Examination (OSCE) Fellow Performance on a Formative Assessment of Acute Kidney Replacement Therapy Competence	NERDC; Prince, Lisa K.; Nee, Robert; Yuan, Christina M.; Gao, W.; Lebrun, Christopher J.; Little, Dustin J.; Mahoney, David L.; Saddler, Mark; Watson, Maura A.; Bolanos, Jonathan A.; Frankston, Amy J.; Martinez-Osorio, Jorge, I; Moon, Deepti S.; Owshalimpur, David; Pasiuk, Bret; Perkins, Robert M.; Rivera, Ian M.; Thurlow, John S.; Yoon, Sylvia C.; Baumstein, Donald, I; Campbell, Ruth C.; Elferin…	2019	CLINICAL JOURNAL OF THE AMERICAN SOCIETY OF NEPHROLOGY	14	9	1346-1354	10.2215/CJN.02900319	Irrelevant
#1480	Academic Life in Emergency Medicine (ALiEM) Blog and Podcast Watch: Gastrointestinal Emergencies	Khadpe, Jay; Morley, Eric J.; Rezaie, Salim R.; Grock, Andrew	2019	CUREUS	11	9		10.7759/cureus.5545	Irrelevant
#1481	Patient Education for Overactive Bladder in the Digital Era	Malik, Rena D.; Kowalik, Casey G.	2019	CURRENT BLADDER DYSFUNCTION REPORTS	14	3	186-190	10.1007/s11884-019-00520-z	Irrelevant
#1483	CORP: Practical tools for improving experimental design and reporting of laboratory studies of cardiovascular physiology and metabolism	Weeks, Kate L.; Henstridge, Darren C.; Salim, Agus; Shaw, Jonathan E.; Marwick, Thomas H.; McMullen, Julie R.	2019	AMERICAN JOURNAL OF PHYSIOLOGY-HEART AND CIRCULATORY PHYSIOLOGY	317	3	H627-H639	10.1152/ajpheart.00327.2019	Irrelevant
#1484	IgA Nephropathy in Elderly Patients	Spanish Grp Study Glomerular Dis; Sevillano, Angel M.; Diaz, Monserrat; Caravaca-Fontan, Fernando; Barrios, Clara; Bernis, Carmen; Cabrera, Jimena; Calvino, Jesus; Castillo, Lorena; Cobelo, Carmen; Delgado-Mallen, Patricia; Espinosa, Mario; Fernandez-Juarez, Gema; Jose Fernandez-Reyes, Maria; Garcia-Osuna, Rosa; Garcia, Patricia; Goicoechea, Marian; Gonzalez-Cabrera, Fayna; Guzman, Diomaris A.; H…	2019	CLINICAL JOURNAL OF THE AMERICAN SOCIETY OF NEPHROLOGY	14	8	1183-1192	10.2215/CJN.13251118	Irrelevant
#1485	Dietary Calanus oil recovers metabolic flexibility and rescues postischemic cardiac function in obese female mice	Jansen, Kirsten M.; Moreno, Sonia; Garcia-Roves, Pablo M.; Larsen, Terje S.	2019	AMERICAN JOURNAL OF PHYSIOLOGY-HEART AND CIRCULATORY PHYSIOLOGY	317	2	H290-H299	10.1152/ajpheart.00191.2019	Irrelevant
#1486	Improving the Pharmacology Curriculum at a German Medical School: A Structured Plan Based on a Student-Guided Large-Scale Study	Steffen, Julius; Lenski, Markus; Herrmann, Florian E.; Mueckter, Harald; Dimitriadis, Konstantinos; Fischer, Martin R.	2019	JOURNAL OF CLINICAL PHARMACOLOGY	59	8	1151-1157	10.1002/jcph.1410	Irrelevant
#1488	How should we deal with unexpected results from randomised trials?	Chien, Patrick	2019	BJOG-AN INTERNATIONAL JOURNAL OF OBSTETRICS AND GYNAECOLOGY	126	8	949-950	10.1111/1471-0528.15370	Irrelevant
#1491	Staff and student views of lecture capture: a qualitative study	Dommett, Eleanor J.; Gardner, Benjamin; van Tilburg, Wijnand	2019	INTERNATIONAL JOURNAL OF EDUCATIONAL TECHNOLOGY IN HIGHER EDUCATION	16			10.1186/s41239-019-0153-2	Irrelevant
#1492	Proteomic Analysis of Urinary Microvesicles and Exosomes in Medullary Sponge Kidney Disease and Autosomal Dominant Polycystic Kidney Disease	Bruschi, Maurizio; Granata, Simona; Santucci, Laura; Candiano, Giovanni; Fabris, Antonia; Antonucci, Nadia; Petretto, Andrea; Bartolucci, Martina; Del Zotto, Genny; Antonini, Francesca; Ghiggeri, Gian Marco; Lupo, Antonio; Gambaro, Giovanni; Zaza, Gianluigi	2019	CLINICAL JOURNAL OF THE AMERICAN SOCIETY OF NEPHROLOGY	14	6	834-843	10.2215/CJN.12191018	Irrelevant
#1495	ESMO Openspecial series on new emerging targets in cancer immunotherapy	Lambertini, Matteo	2019	ESMO OPEN	4			10.1136/esmoopen-2020-000795	Irrelevant
#1498	HIVR4P 2018: From Research to Impact Conference Summary and Highlights	Shacklett, Barbara L.; Blanco, Julia; Hightow-Weidman, Lisa; Mgodi, Nyaradzo; Alcami, Jose; Buchbinder, Susan; Chirenje, Mike; Dabee, Smritee; Diallo, Mamadou; Dumchev, Kostyantyn; Herrera, Carolina; Levy, Matthew E.; Martin Gayo, Enrique; Makoah, Nigel Aminake; Mitchell, Kate M.; Mugwanya, Kenneth; Reddy, Krishnaveni; Luisa Rodriguez, Maria; Rodriguez-Garcia, Marta; Shover, Chelsea L.; Shrivasta…	2019	AIDS RESEARCH AND HUMAN RETROVIRUSES	35	7	598-607	10.1089/aid.2019.0074	Irrelevant
#1501	The preferences of physiotherapy clinical educators on a learning package for teaching musculoskeletal clinical prediction rules - A qualitative study	Knox, Grahame M.; Snodgrass, Suzanne J.; Southgate, Erica; Rivett, Darren A.	2019	MUSCULOSKELETAL SCIENCE AND PRACTICE	39		16-23	10.1016/j.msksp.2018.10.005	Irrelevant
#1502	Population-Based Study of Risk of AKI with Levetiracetam	Yau, Kevin; Burneo, Jorge G.; Jandoc, Racquel; McArthur, Eric; Muanda, Flory Tsobo; Parikh, Chirag R.; Wald, Ron; Weir, Matthew A.; Garg, Amit X.	2019	CLINICAL JOURNAL OF THE AMERICAN SOCIETY OF NEPHROLOGY	14	1	17-26	10.2215/CJN.07490618	Irrelevant
#1504	A Multidisciplinary Approach for Addressing Challenges in Alzheimer's Disease.	Atri, Alireza; Sheard, Simon; Goldfarb, Danielle	2019	The Journal of clinical psychiatry	80	5		10.4088/JCP.MS18002WC4C	Irrelevant
#1505	Weighted Multiple Instance-Based Deep Correlation Filter for Video Tracking Processing	Cheng, Xu; Gu, Yongxiang; Chen, Beijing; Zhang, Yifeng; Shi, Jingang	2019	IEEE ACCESS	7		161220-161230	10.1109/ACCESS.2019.2951600	Irrelevant
#1507	VISIBILIZING INVISIBLE DISEASES: FACE CHAGAS DISEASE	Gomez, C.; Jimeno, I; De la Torre, L.; Wozniak, M.	2019	EDULEARN19: 11TH INTERNATIONAL CONFERENCE ON EDUCATION AND NEW LEARNING TECHNOLOGIES			3544-3544		Irrelevant
#1508	CSV2018: The 2nd Symposium of the Canadian Society for Virology	Grandvaux, Nathalie; McCormick, Craig	2019	VIRUSES-BASEL	11	1		10.3390/v11010079	Irrelevant
#1509	Evidence for differential control of muscle sympathetic single units during mild sympathoexcitation in young, healthy humans	Incognito, Anthony, V; Doherty, Connor J.; Nardo, Massimo; Lee, Jordan B.; Notay, Karambir; Seed, Jeremy D.; Millar, Philip J.	2019	AMERICAN JOURNAL OF PHYSIOLOGY-HEART AND CIRCULATORY PHYSIOLOGY	316	1	H13-H23	10.1152/ajpheart.00675.2018	Irrelevant
#1511	THREE STAGES OF RADIO DRAMA IN CHILE: FROM THE GOLDEN AGE TO THE NEW RISE OF FICTION SERIES	Rodriguez Ortiz, Raul	2019	INDEX COMUNICACION	9	2	55-73		Irrelevant
#1512	The Body as Evidence: A Cultural Approach to America's Fascination with Murder	Sokolowska, Patrycja	2019	SWIAT I SLOWO		32	103-117	10.5281/zenodo.2617087	Irrelevant
#1514	Medicare's New Prospective Payment System on Facility Provision of Peritoneal Dialysis	Wang, Virginia; Coffman, Cynthia J.; Sanders, Linda L.; Lee, Shoou-Yih D.; Hirth, Richard A.; Maciejewski, Matthew L.	2018	CLINICAL JOURNAL OF THE AMERICAN SOCIETY OF NEPHROLOGY	13	12	1833-1841	10.2215/CJN.05680518	Irrelevant
#1515	Targeted HFpEF therapy based on matchmaking of human and animal models	Aizpurua, Arantxa Barandiaran; Schroen, Blanche; van Bilsen, Marc; van Empel, Vanessa	2018	AMERICAN JOURNAL OF PHYSIOLOGY-HEART AND CIRCULATORY PHYSIOLOGY	315	6	H1670-H1683	10.1152/ajpheart.00024.2018	Irrelevant
#1517	Fetal-Neonatal Alloimmune Thrombocytopenia (FNAIT): Guidance to Reduce the Risk of Intracranial Bleeding	Lieberman, Lani; Greinacher, Andreas; Murphy, Michael F.; Bakchoul, Tamam; Corke, Stacy; Tanael, Susano; Kjaer, Mette; Kjeldsen-Kragh, Jens; Bertrand, Gerald; Oepkes, Dick; Baker, Jillian M.; Hume, Heather; Massey, Edwin; Bussel, James B.; Kaplan, Cecile; Arnold, Donald M.; Baidya, Shoma; Ryan, Greg; Savoia, Helen; Landry, Denise; Shehata, Nadine	2018	BLOOD	132			10.1182/blood-2018-99-109906	Irrelevant
#1518	End-Stage Kidney Disease following Surgical Management of Kidney Cancer	Canc Alliance Queensland; Ellis, Robert J.; Edey, Daniel P.; Del Vecchio, Sharon J.; McStea, Megan; Campbell, Scott B.; Hawley, Carmel M.; Johnson, David W.; Morais, Christudas; Jordan, Susan J.; Francis, Ross S.; Wood, Simon T.; Gobe, Glenda C.	2018	CLINICAL JOURNAL OF THE AMERICAN SOCIETY OF NEPHROLOGY	13	11	1641-1648	10.2215/CJN.06560518	Irrelevant
#1519	CKD in Patients with Bilateral Oophorectomy	Kattah, Andrea G.; Smith, Carin Y.; Rocca, Liliana Gazzuola; Grossardt, Brandon R.; Garovic, Vesna D.; Rocca, Walter A.	2018	CLINICAL JOURNAL OF THE AMERICAN SOCIETY OF NEPHROLOGY	13	11	1649-1658	10.2215/CJN.03990318	Irrelevant
#1521	Peripheral Blood B Cell Depletion after Rituximab and Complete Response in Lupus Nephritis	Mendez, Liliana Michelle Gomez; Cascino, Matthew D.; Garg, Jay; Katsumoto, Tamiko R.; Brakeman, Paul; Dall'Era, Maria; Looney, Richard John; Rovin, Brad; Dragone, Leonard; Brunetta, Paul	2018	CLINICAL JOURNAL OF THE AMERICAN SOCIETY OF NEPHROLOGY	13	10	1502-1509	10.2215/CJN.01070118	Irrelevant
#1522	Vascular Dysfunction, Oxidative Stress, and Inflammation in Autosomal Dominant Polycystic Kidney Disease	Nowak, Kristen L.; Wang, Wei; Farmer-Bailey, Heather; Gitomer, Berenice; Malaczewski, Mikaela; Klawitter, Jelena; Jovanovich, Anna; Chonchol, Michel	2018	CLINICAL JOURNAL OF THE AMERICAN SOCIETY OF NEPHROLOGY	13	10	1493-1501	10.2215/CJN.05850518	Irrelevant
#1524	Chronic atorvastatin and exercise can partially reverse established skeletal muscle microvasculopathy in metabolic syndrome	Lemaster, Kent A.; Frisbee, Stephanie J.; Dubois, Luc; Tzemos, Nikolaos; Wu, Fan; Lewis, Matthew T.; Wiseman, Robert W.; Frisbee, Jefferson C.	2018	AMERICAN JOURNAL OF PHYSIOLOGY-HEART AND CIRCULATORY PHYSIOLOGY	315	4	H855-H870	10.1152/ajpheart.00193.2018	Irrelevant
#1525	Association of Urinary Biomarkers of Kidney Injury with Estimated GFR Decline in HIV-Infected Individuals following Tenofovir Disoproxil Fumarate Initiation	Ascher, Simon B.; Scherzer, Rebecca; Estrella, Michelle M.; Zhang, William R.; Muiru, Anthony N.; Jotwani, Vasantha; Grunfeld, Carl; Parikh, Chirag R.; Gustafson, Deborah; Young, Mary; Sharma, Anjali; Cohen, Mardge H.; Ng, Derek K.; Palella, Frank J.; Witt, Mallory D.; Ho, Ken; Shlipak, Michael G.	2018	CLINICAL JOURNAL OF THE AMERICAN SOCIETY OF NEPHROLOGY	13	9	1321-1329	10.2215/CJN.01700218	Irrelevant
#1527	Cost of Dialysis Therapy by Modality in Manitoba	Beaudry, Alain; Ferguson, Thomas W.; Rigatto, Claudio; Tangri, Navdeep; Dumanski, Sandi; Komenda, Paul	2018	CLINICAL JOURNAL OF THE AMERICAN SOCIETY OF NEPHROLOGY	13	8	1197-1203	10.2215/CJN.10180917	Irrelevant
#1528	Alteration of HDL Protein Composition with Hemodialysis Initiation	HFM Study; Wang, Ke; Zelnick, Leila R.; Hoofnagle, Andrew N.; Vaisar, Tomas; Henderson, Clark M.; Imrey, Peter B.; Robinson-Cohen, Cassianne; de Boer, Ian H.; Shiu, Yan-Ting; Himmelfarb, Jonathan; Beck, Gerald J.; Kestenbaum, Bryan	2018	CLINICAL JOURNAL OF THE AMERICAN SOCIETY OF NEPHROLOGY	13	8	1225-1233	10.2215/CJN.11321017	Irrelevant
#1529	Macrophage repolarisation therapy in colorectal cancer	Halama, Niels	2018	ESMO OPEN	3	5		10.1136/esmoopen-2018-000426	Irrelevant
#1531	Recognition of Sympathetic Crashing Acute Pulmonary Edema (SCAPE) and use of high-dose nitroglycerin infusion	Paone, Samantha; Clarkson, Leigha; Sin, Billy; Punnapuzha, Sheena	2018	AMERICAN JOURNAL OF EMERGENCY MEDICINE	36	8		10.1016/j.ajem.2018.05.013	Irrelevant
#1532	Safety and efficacy of aneurysm treatment with WEB in the cumulative population of three prospective, multicenter series	Pierot, Laurent; Moret, Jacques; Barreau, Xavier; Szikora, Istvan; Herbreteau, Denis; Turjman, Francis; Holtmannspotter, Markus; Januel, Anne-Christine; Costalat, Vincent; Fiehler, Jens; Klisch, Joachim; Gauvrit, Jean-Yves; Weber, Werner; Desal, Hubert; Velasco, Stephane; Liebig, Thomas; Stockx, Luc; Berkefeld, Joachim; Molyneux, Andrew; Byrne, James; Spelle, Laurent	2018	JOURNAL OF NEUROINTERVENTIONAL SURGERY	10	6	553-559	10.1136/neurintsurg-2017-013448	Irrelevant
#1533	The sound of Passion and Indifference	Truesdale, Deirdre M.; Pell, Marc D.	2018	SPEECH COMMUNICATION	99		124-134	10.1016/j.specom.2018.03.007	Irrelevant
#1534	HIV medicine as double-sided sword: care and prevention	Symposium Team; Han, Win M.; Ohata, Pirapon J.; Nanthapisa, Kesdao; Ruengpanyathip, Chavalun; Sattayamong, Pornwinit; Avihingsanon, Anchalee; Puthanakit, Thanyawee; Gatechompol, Sivaporn; Hiransuthikul, Akarin; Kerr, Stephen J.; Ramautarsing, Reshmie; Ubolyam, Sasiwimol; Kroon, Eugene; Colby, Donn; Sacdalan, Carlo; Seekaew, Pich; Phanuphak, Nittaya; Ruxrungtham, Kiat; Phanuphak, Praphan	2018	FUTURE VIROLOGY	13	5	313-316	10.2217/fvl-2018-0017	Irrelevant
#1535	Guidelines for experimental models of myocardial ischemia and infarction	Lindsey, Merry L.; Bolli, Roberto; Canty, John M., Jr.; Du, Xiao-Jun; Frangogiannis, Nikolaos G.; Frantz, Stefan; Gourdie, Robert G.; Holmes, Jeffrey W.; Jones, Steven P.; Kloner, Robert A.; Lefer, David J.; Liao, Ronglih; Murphy, Elizabeth; Ping, Peipei; Przyklenk, Karin; Recchia, Fahio A.; Longacre, Lisa Schwartz; Ripplinger, Crystal M.; Van Eyk, Jennifer E.; Heusch, Gerd	2018	AMERICAN JOURNAL OF PHYSIOLOGY-HEART AND CIRCULATORY PHYSIOLOGY	314	4	H812-H838	10.1152/ajpheart.00335.2017	Irrelevant
#1536	Kidney Biomarkers and Decline in eGFR in Patients with Type 2 Diabetes	Garlo, Katherine G.; White, William B.; Bakris, George L.; Zannad, Faiez; Wilson, Craig A.; Kupfer, Stuart; Vaduganathan, Muthiah; Morrow, David A.; Cannon, Christopher P.; Charytan, David M.	2018	CLINICAL JOURNAL OF THE AMERICAN SOCIETY OF NEPHROLOGY	13	3	398-405	10.2215/CJN.05280517	Irrelevant
#1537	An Outcomes-Based Definition of Proteinuria Remission in Focal Segmental Glomerulosclerosis	Troost, Jonathan P.; Trachtman, Howard; Nachman, Patrick H.; Kretzler, Matthias; Spino, Cathie; Komers, Radko; Tuller, Sarah; Perumal, Kalyani; Massengill, Susan F.; Kamil, Elaine S.; Oh, Gia; Selewski, David T.; Gipson, Patrick; Gipson, Debbie S.	2018	CLINICAL JOURNAL OF THE AMERICAN SOCIETY OF NEPHROLOGY	13	3	414-421	10.2215/CJN.04780517	Irrelevant
#1538	How can emergency physicians harness the power of new technologies in clinical practice and education?	Carley, Simon; Laing, Simon	2018	EMERGENCY MEDICINE JOURNAL	35	3	156-158	10.1136/emermed-2017-207239	Irrelevant
#1540	Issues Arising from the Use of University Ilectures: A Case Study of One Australian Campus	Dobinson, Toni; Bogachenko, Tatiana	2018	AUSTRALIAN JOURNAL OF TEACHER EDUCATION	43	2	100-115		Irrelevant
#1541	Workshop report: Nucleic acid delivery devices for HIV vaccines: Workshop proceedings, National Institute of Allergy and Infectious Diseases, Bethesda, Maryland, USA, May 21, 2015	Nucleic Acid Delivery Devices HIV; Weniger, Bruce G.; Anglin, Ian E.; Tong, Tina; Pensiero, Michael; Pullen, Jeffrey K.	2018	VACCINE	36	4	427-437	10.1016/j.vaccine.2017.10.071	Irrelevant
#1542	Prognosis of Patients with Cirrhosis and AKI Who Initiate RRT	Allegretti, Andrew S.; Parada, Xavier Vela; Eneanya, Nwamaka D.; Gilligan, Hannah; Xu, Dihua; Zhao, Sophia; Dienstag, Jules L.; Chung, Raymond T.; Thadhani, Ravi I.	2018	CLINICAL JOURNAL OF THE AMERICAN SOCIETY OF NEPHROLOGY	13	1	16-25	10.2215/CJN.03610417	Irrelevant
#1543	Predicting Outcome in Patients with Anti-GBM Glomerulonephritis	van Daalen, Emma E.; Jennette, J. Charles; McAdoo, Stephen P.; Pusey, Charles D.; Alba, Marco A.; Poulton, Caroline J.; Wolterbeek, Ron; Nguyen, Tri Q.; Goldschmeding, Roel; Alchi, Bassam; Griffiths, Meryl; de Zoysa, Janak R.; Vincent, Beula; Bruijn, Jan A.; Bajema, Ingeborg M.	2018	CLINICAL JOURNAL OF THE AMERICAN SOCIETY OF NEPHROLOGY	13	1	63-72	10.2215/CJN.04290417	Irrelevant
#1545	ANTECEDENTS OF NETWORKED PRIVACY AND ACCESS TECHNOLOGIES IN SOCIAL NETWORK MEDIA: AN EMPIRICAL STUDY OF USERS' PERCEPTIONS AND THEIR ONLINE MARKETING IMPLICATIONS	Chen, T.; Lai, W. J.; Lrzan, H. C.; Chency, J.	2018	POLISH JOURNAL OF MANAGEMENT STUDIES	18	1	69-82	10.17512/pjms.2018.18.1.06	Irrelevant
#1546	The 3rd Antibody Validation meeting: Bath UK 20-21 st September 2018.	Goodman, Simon L	2018	F1000Research	7		1989-1989	10.12688/f1000research.17645.1	Irrelevant
#1547	Hot off the Press: Embedded Clinical Decision Support in Electronic Health Record Decreases Use of High-cost Imaging in the Emergency Department: EmbED Study	Heitz, Corey; Morgenstern, Justin; Milne, William K.	2018	ACADEMIC EMERGENCY MEDICINE	25	1	41-43	10.1111/acem.13310	Irrelevant
#1548	Who comments on or shares online news stories?: Application of statistical learning methodologyëˆ„ê°€ ì˜¨ë¼ì¸ ë‰´ìŠ¤ì— ëŒ“ê¸€ì„ ìž‘ì„±í•˜ê±°ë‚˜ ë‰´ìŠ¤ë¥¼ ê³µìœ í•˜ëŠ”ê°€?: í†µê³„ í•™ìŠµ ë°©ë²•ì˜ ì ìš©	Koh, Moonjung	2018	Journal of Cybercommunication Academic Societyì‚¬ì´ë²„ì»¤ë®¤ë‹ˆì¼€ì´ì…˜í•™ë³´	35	1	1951-05-01	10.36494/JCAS.2018.03.35.1.5	Irrelevant
#1549	What You Should Know About Tardive Dyskinesia: Screening, Causes, and New Treatment Options.	Manning, J Sloan; McEvoy, Joseph P	2018	The Journal of clinical psychiatry	79	1		10.4088/JCP.NU16048WC3C	Irrelevant
#1550	Seeds Of The Future/Somali Programme: a shared autoethnography on using creative arts therapies to work with Somali voices in Female Genital Mutilation refusal in the UK	Penny, Sarah; Kingwill, Paula	2018	NEW WRITING-THE INTERNATIONAL JOURNAL FOR THE PRACTICE AND THEORY OF CREATIVE WRITING	15	1	55-64	10.1080/14790726.2017.1362442	Irrelevant
#1551	Outside in - inside out. Creating focus on the patient - a vaccine company perspective	Sohy, Denis; Dusart, Isabelle; Goulet, Philibert; Visy, Diane; Gasthuys, Luc; Poplazarova, Tatjana; Breuer, Thomas; Begg, Norman	2018	HUMAN VACCINES & IMMUNOTHERAPEUTICS	14	6	1509-1514	10.1080/21645515.2018.1428510	Irrelevant
#1553	Nephrology Provider Prognostic Perceptions and Care Delivered to Older Adults with Advanced Kidney Disease	Salat, Huzaifah; Javier, Andrei; Siew, Edward D.; Figueroa, Rocio; Lipworth, Loren; Kabagambe, Edmond; Bian, Aihua; Stewart, Thomas G.; El-Sourady, Maie H.; Karlekar, Mohana; Cardona, Cesar Y.; Ikizler, T. Alp; Abdel-Kader, Khaled	2017	CLINICAL JOURNAL OF THE AMERICAN SOCIETY OF NEPHROLOGY	12	11	1762-1770	10.2215/CJN.03830417	Irrelevant
#1554	Podcast Therapy	Williams, John	2017	NEW YORK TIMES BOOK REVIEW	122	41	2025-04-04		Irrelevant
#1555	Analysis of Scoring of Maneuvers Performed in Elite Men's Professional Surfing Competitions	Forsyth, James R.; de la Harpe, Ryan; Riddiford-Harland, Diane L.; Whitting, John W.; Steele, Julie R.	2017	INTERNATIONAL JOURNAL OF SPORTS PHYSIOLOGY AND PERFORMANCE	12	9	1243-1248	10.1123/ijspp.2016-0561	Irrelevant
#1556	Effects of Vitamin D-2 Supplementation on Vitamin D-3 Metabolism in Health and CKD	Batacchi, Zona; Robinson-Cohen, Cassianne; Hoofnagle, Andrew N.; Isakova, Tamara; Kestenbaum, Bryan; Martin, Kevin J.; Wolf, Myles S.; de Boer, Ian H.	2017	CLINICAL JOURNAL OF THE AMERICAN SOCIETY OF NEPHROLOGY	12	9	1498-1506	10.2215/CJN.00530117	Irrelevant
#1559	Folic acid ingestion improves skeletal muscle blood flow during graded handgrip and plantar flexion exercise in aged humans	Romero, Steven A.; Gagnon, Daniel; Adams, Amy N.; Moralez, Gilbert; Kouda, Ken; Jaffery, Manall F.; Cramer, Matthew N.; Crandall, Craig G.	2017	AMERICAN JOURNAL OF PHYSIOLOGY-HEART AND CIRCULATORY PHYSIOLOGY	313	3	H658-H666	10.1152/ajpheart.00234.2017	Irrelevant
#1560	Gender Asymmetry in the Construction of American National Identity	Van Berkel, Laura; Molina, Ludwin E.; Mukherjee, Sahana	2017	PSYCHOLOGY OF WOMEN QUARTERLY	41	3	352-367	10.1177/0361684317707710	Irrelevant
#1561	HIVR4P 2016, Partnering for Prevention: Conference Summary and Highlights	Shacklett, Barbara L.; Derdeyn, Cynthia A.; Folayan, Morenike Oluwatoyin; Landovitz, Raphael J.; Anthony, Colin; Behrens, Anna-Janina; Hope, Thomas J.; Landais, Elise; Leal, Lorna; Marrazzo, Jeanne M.; Morris, Lynn; Mugo, Nelly; Ngure, Kenneth; Noseda, Veronica; Ranasinghe, Srinika; Tully, Damien C.; Voronin, Yegor; Warren, Mitchell; Wibmer, Constantinos Kurt; Xie, Irene Y.; Scarlatti, Gabriella;…	2017	AIDS RESEARCH AND HUMAN RETROVIRUSES	33	8	749-759	10.1089/aid.2017.0125	Irrelevant
#1562	beta-Adrenergic receptor stimulation inhibits proarrhythmic alternans in postinfarction border zone cardiomyocytes: a computational analysis	Tomek, Jakub; Rodriguez, Blanca; Bub, Gil; Heijman, Jordi	2017	AMERICAN JOURNAL OF PHYSIOLOGY-HEART AND CIRCULATORY PHYSIOLOGY	313	2	H338-H353	10.1152/ajpheart.00094.2017	Irrelevant
#1564	Results of an allergy educational needs questionnaire for primary care	Ryan, D.; Angier, E.; Gomez, M.; Church, D.; Batsiou, M.; Nekam, K.; Lomidze, N.; Gawlik, R.	2017	ALLERGY	72	7	1123-1128	10.1111/all.13134	Irrelevant
#1567	Update on flow diverters for the endovascular management of cerebral aneurysms	Rajah, Gary; Narayanan, Sandra; Rangel-Castilla, Leonardo	2017	NEUROSURGICAL FOCUS	42	6		10.3171/2017.3.FOCUS16427	Irrelevant
#1568	Tragedy Plus Time: Transforming Life Experience into Stand-Up Comedy	Double, Oliver	2017	NEW THEATRE QUARTERLY	33	2	143-155	10.1017/S0266464X17000057	Irrelevant
#1571	Cardiac sympathetic innervation via middle cervical and stellate ganglia and antiarrhythmic mechanism of bilateral stellectomy	Irie, Tadanobu; Yamakawa, Kentaro; Hamon, David; Nakamura, Keijiro; Shivkumar, Kalyanam; Vaseghi, Marmar	2017	AMERICAN JOURNAL OF PHYSIOLOGY-HEART AND CIRCULATORY PHYSIOLOGY	312	3	H392-H405	10.1152/ajpheart.00644.2016	Irrelevant
#1573	Transgenic overexpression of macrophage matrix metalloproteinase-9 exacerbates age-related cardiac hypertrophy, vessel rarefaction, inflammation, and fibrosis	Toba, Hiroe; Cannon, Presley L.; Yabluchanskiy, Andriy; Iyer, Rugmani Padmanabhan; D'Armiento, Jeanine; Lindsey, Merry L.	2017	AMERICAN JOURNAL OF PHYSIOLOGY-HEART AND CIRCULATORY PHYSIOLOGY	312	3	H375-H383	10.1152/ajpheart.00633.2016	Irrelevant
#1575	Chymase-dependent production of angiotensin II: an old enzyme in old hearts	Froogh, Ghezal; Pinto, John T.; Le, Yicong; Kandhi, Sharath; Aleligne, Yeabsra; Huang, An; Sun, Dong	2017	AMERICAN JOURNAL OF PHYSIOLOGY-HEART AND CIRCULATORY PHYSIOLOGY	312	2	H223-H231	10.1152/ajpheart.00534.2016	Irrelevant
#1576	The Woven Endobridge Device for Treatment of Intracranial Aneurysms: A Systematic Review	Muskens, Ivo S.; Senders, Joeky T.; Dasenbrock, Hormuzdiyar H.; Smith, Timothy R. S.; Broekman, Marike L. D.	2017	WORLD NEUROSURGERY	98		809-817	10.1016/j.wneu.2016.11.020	Irrelevant
#1579	Interview with Mark Frasier: a Michael J Fox Foundation perspective on precision medicine in Parkinson's	Frasier, Mark A.	2017	PERSONALIZED MEDICINE	14	1	13-15	10.2217/pme-2016-0087	Irrelevant
#1581	Podcast as e-Learning Enabler for Developing Countries: Current Initiatives, Challenges and Trends	Assoc Comp Machinery; Mulhanga, Marangaze Munhepe; Lima, Solange Rito	2017	PROCEEDINGS OF THE 9TH INTERNATIONAL CONFERENCE ON EDUCATION TECHNOLOGY AND COMPUTERS (ICETC 2017)			126-130	10.1145/3175536.3175581	Irrelevant
#1582	A STUDY OF SPEAKER VERIFICATION PERFORMANCE WITH EXPRESSIVE SPEECH	IEEE; Parthasarathy, Srinivas; Zhang, Chunlei; Hansen, John H. L.; Busso, Carlos	2017	2017 IEEE INTERNATIONAL CONFERENCE ON ACOUSTICS, SPEECH AND SIGNAL PROCESSING (ICASSP)			5540-5544		Irrelevant
#1584	Guideline summary review: an evidence-based clinical guideline for the diagnosis and treatment of adult isthmic spondylolisthesis	Kreiner, D. Scott; Baisden, Jamie; Mazanec, Daniel J.; Patel, Rakesh D.; Bess, Robert S.; Burton, Douglas; Chutkan, Norman B.; Cohen, Bernard A.; Crawford, Charles H., III; Ghiselli, Gary; Hanna, Amgad S.; Hwang, Steven W.; Kilincer, Cumhur; Myers, Mark E.; Park, Paul; Rosolowski, Karie A.; Sharma, Anil K.; Taleghani, Christopher K.; Trammell, Terry R.; Vo, Andrew N.; Williams, Keith D.	2016	SPINE JOURNAL	16	12	1478-1485	10.1016/j.spinee.2016.08.034	Irrelevant
#1585	Highlights in breast cancer from ASCO 2016	Cardoso, Fatima	2016	ESMO OPEN	1	5		10.1136/esmoopen-2016-000106	Irrelevant
#1586	Social networks for improving healthy weight loss behaviors for overweight and obese adults: A randomized clinical trial of the social pounds off digitally (Social POD) mobile app	Hales, Sarah; Turner-McGrievy, Gabrielle M.; Wilcox, Sara; Fahim, Arjang; Davis, Rachel E.; Huhns, Michael; Valafar, Homayoun	2016	INTERNATIONAL JOURNAL OF MEDICAL INFORMATICS	94		81-90	10.1016/j.ijmedinf.2016.07.003	Irrelevant
#1587	Local renin-angiotensin system mediates endothelial dilator dysfunction in aging arteries	Flavahan, Sheila; Chang, Fumin; Flavahan, Nicholas A.	2016	AMERICAN JOURNAL OF PHYSIOLOGY-HEART AND CIRCULATORY PHYSIOLOGY	311	3	H849-H854	10.1152/ajpheart.00422.2016	Irrelevant
#1588	Chronic vagal nerve stimulation prevents high-salt diet-induced endothelial dysfunction and aortic stiffening in stroke-prone spontaneously hypertensive rats	Chapleau, Mark W.; Rotella, Diane L.; Reho, John J.; Rahmouni, Kamal; Stauss, Harald M.	2016	AMERICAN JOURNAL OF PHYSIOLOGY-HEART AND CIRCULATORY PHYSIOLOGY	311	1	H276-H285	10.1152/ajpheart.00043.2016	Irrelevant
#1589	Purinergic dysregulation in pulmonary hypertension	Visovatti, Scott H.; Hyman, Matthew C.; Goonewardena, Sascha N.; Anyanwu, Anuli C.; Kanthi, Yogendra; Robichaud, Patrick; Wang, Jintao; Petrovic-Djergovic, Danica; Rattan, Rahul; Burant, Charles F.; Pinsky, David J.	2016	AMERICAN JOURNAL OF PHYSIOLOGY-HEART AND CIRCULATORY PHYSIOLOGY	311	1	H286-H298	10.1152/ajpheart.00572.2015	Irrelevant
#1593	Science Translational Medicine	VanHook, Annalisa; Dean, Jurrien	2016	SCIENCE TRANSLATIONAL MEDICINE	8	336		10.1126/scitranslmed.aaf8448	Irrelevant
#1594	Technology and Weight Loss: A Systematic Revew	Batheja, Sapna	2016	FASEB JOURNAL	30				Irrelevant
#1596	Similarly Lethal Strains of Extraintestinal Pathogenic Escherichia coli Trigger Markedly Diverse Host Responses in a Zebrafish Model of Sepsis	Barber, Amelia E.; Fleming, Brittany A.; Mulvey, Matthew A.	2016	MSPHERE	1	2		10.1128/mSphere.00062-16	Irrelevant
#1597	Guideline summary review: an evidence-based clinical guideline for the diagnosis and treatment of degenerative lumbar spondylolisthesis	Matz, Paul G.; Meagher, R. J.; Lamer, Tim; Tontz, William L., Jr.; Annaswamy, Thiru M.; Cassidy, R. Carter; Cho, Charles H.; Dougherty, Paul; Easa, John E.; Enix, Dennis E.; Gunnoe, Bryan A.; Jallo, Jack; Julien, Terrence D.; Maserati, Matthew B.; Nucci, Robert C.; O'Toole, John E.; Rosolowski, Karie; Sembrano, Jonathan N.; Villavicencio, Alan T.; Witt, Jens-Peter	2016	SPINE JOURNAL	16	3	439-448	10.1016/j.spinee.2015.11.055	Irrelevant
#1598	Monitoring Therapy Adherence of Tuberculosis Patients by using Video-Enabled Electronic Devices	Story, Alistair; Garfein, Richard S.; Hayward, Andrew; Rusovich, Valiantsin; Dadu, Andrei; Soltan, Vlore; Oprunenco, Alexandru; Collins, Kelly; Sarin, Rohit; Quraishi, Subhi; Sharma, Mukta; Migliori, Giovanni Battista; Varadarajan, Maithili; Falzon, Dennis	2016	EMERGING INFECTIOUS DISEASES	22	3	538-540	10.3201/eid2203.151620	Irrelevant
#1599	Highlights from the San Antonio Breast Cancer Symposium 2015	Jassem, Jacek	2016	ESMO OPEN	1	1		10.1136/esmoopen-2016-000043	Irrelevant
#1600	Integrated Care Pathways for Airway Diseases	Stanley, Diana	2016	LANCET RESPIRATORY MEDICINE	4	2	106-106	10.1016/S2213-2600(16)00004-7	Irrelevant
#1602	AN ANALYSIS OF STUDENTS' ORAL DISCOURSE IN WEB-BASED ENVIRONMENTS: ASSESSING THE EFFECTS OF LEARNING TASKS ON LANGUAGE ACCURACY, CORRECTION STRATEGIES AND STUDENTS' REPAIRS	Eduardo Pineda, Jorge	2016	EDULEARN16: 8TH INTERNATIONAL CONFERENCE ON EDUCATION AND NEW LEARNING TECHNOLOGIES			7763-7771		Irrelevant
#1603	Science Signaling Podcast for 15 November 2016: A new type of kinase inhibitor.	Eldar-Finkelman, Hagit; VanHook, Annalisa M	2016	Science signaling	9	454	c22-c22		Irrelevant
#1605	ASCO highlights podcast: head and neck cancers.	Merlano, Marco	2016	ESMO open	1	5	e000099-e000099		Irrelevant
#1606	Clinical and Anatomical Follow-up in Patients With Aneurysms Treated With the WEB Device: 1-Year Follow-up Report in the Cumulated Population of 2 Prospective, Multicenter Series (WEBCAST and French Observatory)	WEBCAST & French Observ Investigat; Pierot, Laurent; Spelle, Laurent; Molyneux, Andrew; Byrne, James	2016	NEUROSURGERY	78	1	133-139	10.1227/NEU.0000000000001106	Irrelevant
#1607	Science Signaling Podcast for 21 June 2016: Nanoparticles to treat type 1 diabetes.	Quintana, Francisco J; VanHook, Annalisa M	2016	Science signaling	9	433	c15-c15	10.1126/scisignal.aag2900	Irrelevant
#1609	CSSR: A Multi-functional Cloud Service for Rehabilitation	Si, Boyu; Huang, Zhaoming	2016	2016 9TH INTERNATIONAL CONGRESS ON IMAGE AND SIGNAL PROCESSING, BIOMEDICAL ENGINEERING AND INFORMATICS (CISP-BMEI 2016)			1860-1865		Irrelevant
#1610	Tumour network in glioma	Winkler, Frank	2016	ESMO OPEN	1	6		10.1136/esmoopen-2016-000133	Irrelevant
#1611	State-of-the-art education in emergency ultrasound	Dawson, M. S.	2015	NOTFALL & RETTUNGSMEDIZIN	18		S45-S49	10.1007/s10049-015-0067-z	Irrelevant
#1613	Application and Integration of Live Streaming from Leading Robotic Centres Can Enhance Surgical Education	Collins, Justin W.; Verhagen, Harko; Mottrie, Alexander; Wiklund, Peter N.	2015	EUROPEAN UROLOGY	68	5	747-749	10.1016/j.eururo.2015.07.052	Irrelevant
#1614	Impact of an Electronic Clinical Decision Support Tool for Emergency Department Patients With Pneumonia	Dean, Nathan C.; Jones, Barbara E.; Jones, Jason P.; Ferraro, Jeffrey P.; Post, Herman B.; Aronsky, Dominik; Vines, Caroline G.; Allen, Todd L.; Haug, Peter J.	2015	ANNALS OF EMERGENCY MEDICINE	66	5	511-520	10.1016/j.annemergmed.2015.02.003	Irrelevant
#1615	Rothstein Roundtable Podcast-"Putting All of Our Eggs in One Basket: Human Movement System"	Hunter, Stephen J.; Norton, Barbara J.; Powers, Christopher M.; Saladin, Lisa K.; Delitto, Anthony	2015	PHYSICAL THERAPY	95	11	1466-1466	10.2522/ptj.2015.95.11.1466	Irrelevant
#1616	Treating bacterial infections.	[Anonymous]	2015	The Veterinary record	177	15	400-400	10.1136/vr.h5526	Irrelevant
#1617	Hands-on or Video-based Learning with ANTicipation? A Comparative Approach to Identifying Student Motivation and Learning Enjoyment During a Lesson about Ants	Sammet, Rebecca; Kutta, Anna-Maria; Dreesmann, Daniel	2015	JOURNAL OF BIOLOGICAL EDUCATION	49	4	420-440	10.1080/00219266.2014.1002518	Irrelevant
#1619	The Impact of Social Media on Dissemination and Implementation of Clinical Practice Guidelines: A Longitudinal Observational Study	Narayanaswami, Pushpa; Gronseth, Gary; Dubinsky, Richard; Penfold-Murray, Rebecca; Cox, Julie; Bever, Christopher, Jr.; Martins, Yolanda; Rheaume, Carol; Shouse, Denise; Getchius, Thomas S. D.	2015	JOURNAL OF MEDICAL INTERNET RESEARCH	17	8		10.2196/jmir.4414	Irrelevant
#1620	Soma in the City: How does listening and responding to a 'somatic podcast' affect one's relationship to urban space?	Biggs, Korina	2015	JOURNAL OF DANCE & SOMATIC PRACTICES	7	1	75-92	10.1386/jdsp.7.1.75_1	Irrelevant
#1621	The Impact of Vodcasts and Learning Styles on Academic Performance in Health and Fitness	Henry, Isaac; Boyd, Larissa; Smith, Simon	2015	MEDICINE AND SCIENCE IN SPORTS AND EXERCISE	47	5	706-706	10.1249/01.mss.0000478651.85907.87	Irrelevant
#1622	eHealth interventions for the prevention and treatment of overweight and obesity in adults: a systematic review with meta-analysis	Hutchesson, M. J.; Rollo, M. E.; Krukowski, R.; Ells, L.; Harvey, J.; Morgan, P. J.; Callister, R.; Plotnikoff, R.; Collins, C. E.	2015	OBESITY REVIEWS	16	5	376-392	10.1111/obr.12268	Irrelevant
#1623	My three shrinks: Personal stories of social media exploration	Daviss, Steve; Hanson, Annette; Miller, Dinah	2015	INTERNATIONAL REVIEW OF PSYCHIATRY	27	2	167-173	10.3109/09540261.2015.1027672	Irrelevant
#1625	Bringing Surgeons Together Across the World: Diagnosis and Management of Acute Appendicitis	Craner, Domenic R.; Wexler, Justin I.; Nalugo, Margaret; Ponsky, Todd A.	2015	JOURNAL OF LAPAROENDOSCOPIC & ADVANCED SURGICAL TECHNIQUES	25	3	261-265	10.1089/lap.2014.0347	Irrelevant
#1626	Video podcast: Tuberculosis.	Nathan, Carl; Stadanlick, Justina	2015	Immunological reviews	264	1	2025-01-01	10.1111/imr.12262	Irrelevant
#1627	What can immunology contribute to the control of the world's leading cause of death from bacterial infection?	Nathan, Carl	2015	IMMUNOLOGICAL REVIEWS	264	1	2025-05-02	10.1111/imr.12277	Irrelevant
#1628	"Get It and Forget It:" online evaluation of a theory-based IUD educational video in English and Spanish	Garbers, Samantha; Chiasson, Mary Ann; Baum, Rachel; Tobier, Natalie; Ventura, Alicia; Hirshfield, Sabina	2015	CONTRACEPTION	91	1	76-79	10.1016/j.contraception.2014.09.002	Irrelevant
#1629	Perceptions of Webcams in the Neonatal Intensive Care Unit: Here's Looking at you Kid!	Hawkes, Gavin A.; Livingstone, Vicki; Ryan, C. Anthony; Dempsey, Eugene Michael	2015	AMERICAN JOURNAL OF PERINATOLOGY	32	2	131-136	10.1055/s-0034-1376388	Irrelevant
#1630	CNCF podcast: postoperative tamoxifen in women with ductal carcinoma in situ	[Anonymous]	2014	INTERNATIONAL JOURNAL OF NURSING PRACTICE	20	6	685-685	10.1111/ijn.12384	Irrelevant
#1631	CNCF podcast: exercise interventions on health-related quality of life for patients with cancer during active treatment	[Anonymous]	2014	INTERNATIONAL JOURNAL OF NURSING PRACTICE	20	6	687-688	10.1111/ijn.12386	Irrelevant
#1632	Rothstein Roundtable podcast--"Interprofessionalism: is it Campfire Kumbaya, or the means to the triple aim (better health, better care, lower cost)?".	Friedman, Aaron; Wise, Holy; Knab, Mary; Delitto, Anthony	2014	Physical therapy	94	12	1696-1696	10.2522/ptj.2014.94.12.1696	Irrelevant
#1633	Implementation Methods for Delivery Room Management: A Quality Improvement Comparison Study	Lee, Henry C.; Powers, Richard J.; Bennett, Mihoko V.; Finer, Neil N.; Halamek, Louis P.; Nisbet, Courtney; Crockett, Margaret; Chance, Kathy; Blackney, David; von Koehler, Connie; Kurtin, Paul; Sharek, Paul J.	2014	PEDIATRICS	134	5	E1378-E1386	10.1542/peds.2014-0863	Irrelevant
#1636	Hotline update of clinical trials and registries presented at the American College of Cardiology Congress 2014	Westermann, Dirk; Kreutz, Reinhold; Jacobshagen, Claudius	2014	CLINICAL RESEARCH IN CARDIOLOGY	103	8	591-597	10.1007/s00392-014-0733-z	Irrelevant
#1638	A Therapist in your Pocket - The use of Vodcasts to Promote Change	Treasure, J.; Cardi, V; Ambwani, S.	2014	EUROPEAN EATING DISORDERS REVIEW	22	3	E18-E18		Irrelevant
#1639	Of Mice and Meth: A New Media- Based Neuropsychopharmacology Lab to Teach Research Methods	Hatch, Daniel L.; Zschau, Tony; Hays, Arthur; McAllister, Kristin; Harrison, Michelle; Cate, Kelly L.; Shanks, Ryan A.; Lloyd, Steven A.	2014	TEACHING OF PSYCHOLOGY	41	2	167-174	10.1177/0098628314530352	Irrelevant
#1640	Does the type of weight loss diet affect who participates in a behavioral weight loss intervention? A comparison of participants for a plant-based diet versus a standard diet trial	Turner-McGrievy, Gabrielle M.; Davidson, Charis R.; Wilcox, Sara	2014	APPETITE	73		156-162	10.1016/j.appet.2013.11.008	Irrelevant
#1646	Video podcast: Adoptive immunotherapy for cancer.	Stadanlick, Justina	2014	Immunological reviews	257	1	2025-06-06	10.1111/imr.12145	Irrelevant
#1647	You Tube as a potential online source of information in the prevention and management of paediatric burn injuries	Oomman, Anokha; Sarwar, Umran; Javed, Muhammad; Hemington-Gorse, Sarah	2013	BURNS	39	8	1652-1652	10.1016/j.burns.2013.06.012	Irrelevant
#1651	Cardiovascular care for women: the 10-Q Report and beyond.	Wenger, Nanette K; Hayes, Sharonne N; Pepine, Carl J; Roberts, William C	2013	The American journal of cardiology	112	4	S2-S2	10.1016/j.amjcard.2013.06.002	Irrelevant
#1652	Online video in clinical skills education of oral medication administration for undergraduate student nurses: A mixed methods, prospective cohort study	Holland, Agi; Smith, Fiona; McCrossan, Gill; Adamson, Elizabeth; Watt, Susan; Penny, Kay	2013	NURSE EDUCATION TODAY	33	6	663-670	10.1016/j.nedt.2012.01.006	Irrelevant
#1653	Training to acquire psychomotor skills for endoscopic endonasal surgery using a personal webcam trainer Clinical article	Hirayama, Ryuichi; Fujimoto, Yasunori; Umegaki, Masao; Kagawa, Naoki; Kinoshita, Manabu; Hashimoto, Naoya; Yoshimine, Toshiki	2013	JOURNAL OF NEUROSURGERY	118	5	1120-1126	10.3171/2012.12.JNS12908	Irrelevant
#1654	Update on innovative initiatives for the American Journal of Physiology-Heart and Circulatory Physiology	Stanley, William C.; Keehan, Kara Hansell	2013	AMERICAN JOURNAL OF PHYSIOLOGY-HEART AND CIRCULATORY PHYSIOLOGY	304	8	H1045-H1049	10.1152/ajpheart.00082.2013	Irrelevant
#1655	eLearning 2.0: Learning Management Systems Readiness	IEEE; Edrees, Mohamed E.	2013	2013 FOURTH INTERNATIONAL CONFERENCE ON E-LEARNING "BEST PRACTICES IN MANAGEMENT, DESIGN AND DEVELOPMENT OF E-COURSES: STANDARDS OF EXCELLENCE AND CREATIVITY			90-96	10.1109/ECONF.2013.57	Irrelevant
#1656	ENHANCING DISTANCE LEARNERS ENGAGEMENT USING VIRTUAL CLASSROOMS	O'Flaherty, J.	2013	EDULEARN13: 5TH INTERNATIONAL CONFERENCE ON EDUCATION AND NEW LEARNING TECHNOLOGIES			4861-4861		Irrelevant
#1657	CAN THEORY COURSES BE TOO HEAVY TO FLIP OR CAN FLIPPING MAKE THEORY FUN?	Silveira, Jeramie	2013	6TH INTERNATIONAL CONFERENCE OF EDUCATION, RESEARCH AND INNOVATION (ICERI 2013)			5977-5981		Irrelevant
#1658	Category Extraction for Multimedia File Search	IEEE; Yoo, Chong-Jae; Jeong, Ok-Ran	2013	2013 INTERNATIONAL CONFERENCE ON INFORMATION SCIENCE AND APPLICATIONS (ICISA 2013)					Irrelevant
#1661	GRACE and the development of an education and training curriculum	Finch, R. G.; Blasi, F. B.; Verheij, T. J. M.; Goossens, H.; Coenen, S.; Loens, K.; Rohde, G.; Saenz, H.; Akova, M.	2012	CLINICAL MICROBIOLOGY AND INFECTION	18	9	E308-E313	10.1111/j.1469-0691.2012.03909.x	Irrelevant
#1662	New Models for Medical Education: Web-Based Conferencing to Support HIV Training in Sub-Saharan Africa	Reid, Michael J. A.; Flam, Robin; Tsiouris, Fatima	2012	TELEMEDICINE AND E-HEALTH	18	7	565-569	10.1089/tmj.2011.0200	Irrelevant
#1663	Searching for pelvic floor muscle exercises on YouTube: what individuals may find and where this might fit with health service programmes to promote continence.	Stephen, Kate; Cumming, Grant P	2012	Menopause international	18	3	110-5	10.1258/mi.2012.012007	Irrelevant
#1665	Webcam Delivery of the Camperdown Program for Adolescents Who Stutter: A Phase I Trial	Carey, Brenda; O'Brian, Sue; Onslow, Mark; Packman, Ann; Menzies, Ross	2012	LANGUAGE SPEECH AND HEARING SERVICES IN SCHOOLS	43	3	370-380	10.1044/0161-1461(2011/11-0010)	Irrelevant
#1666	Progress to Date for Diabetes Care Going mobile and putting information at your fingertips!	Cefalu, William I.	2012	DIABETES CARE	35	7	1397-1398	10.2337/dc12-0734	Irrelevant
#1667	The role of metacognitive listening strategies awareness and podcast-use readiness in using podcasting for learning English as a foreign language	Rahimi, Mehrak; Katal, Maral	2012	COMPUTERS IN HUMAN BEHAVIOR	28	4	1153-1161	10.1016/j.chb.2012.01.025	Irrelevant
#1671	Stakeholder focus groups to inform a technology-based strategy of preceptor support.	Blum, Cynthia A; Kamciyan, Jeanette; Dean, Amy	2012	Nursing research and practice	2012		246532-246532	10.1155/2012/246532	Irrelevant
#1673	CONTEXT-DEPENDENT DEEP NEURAL NETWORKS FOR AUDIO INDEXING OF REAL-LIFE DATA	IEEE; Li, Gang; Zhu, Huifeng; Cheng, Gong; Thambiratnam, Kit; Chitsaz, Behrooz; Yu, Dong; Seide, Frank	2012	2012 IEEE WORKSHOP ON SPOKEN LANGUAGE TECHNOLOGY (SLT 2012)			143-148		Irrelevant
#1675	Hotline update of clinical trials and registries presented at the European Society of Cardiology Congress in Paris 2011	Walenta, K.; Sinning, J. M.; Werner, C.; Boehm, M.	2011	CLINICAL RESEARCH IN CARDIOLOGY	100	11	955-971	10.1007/s00392-011-0370-8	Irrelevant
#1676	Science Signaling Podcast: 9 August 2011	von Zastrow, Mark; VanHook, Annalisa M.	2011	Science Signaling	4	185	pc15-Article No.: pc15	10.1126/scisignal.2002367	Irrelevant
#1677	Overview and Experience of a Nursing e-Mentorship Program	Faiman, Beth	2011	CLINICAL JOURNAL OF ONCOLOGY NURSING	15	4	418-423	10.1188/11.CJON.418-423	Irrelevant
#1678	Hotline update of clinical trials and registries presented at the American College of Cardiology Congress 2011	Walenta, K.; Sinning, J. M.; Werner, N.; Boehm, M.	2011	CLINICAL RESEARCH IN CARDIOLOGY	100	6	475-482	10.1007/s00392-011-0322-3	Irrelevant
#1680		Ramos, Juliana de Souza; Pereira Neto, AndrÃ© de Faria; Bagrichevsky, Marcos	2011	Interface - ComunicaÃ§Ã£o, SaÃºde, EducaÃ§Ã£o	15	37	447-460	10.1590/S1414-32832011000200010	Irrelevant
#1681	Science Signaling Podcast: 29 March 2011	Graeber, Thomas G.; VanHook, Annalisa M.	2011	Science Signaling	4	166	pc6-Article No.: pc6	10.1126/scisignal.2001941	Irrelevant
#1682	Speech/Music Discrimination in Audio Podcast Using Structural Segmentation and Timbre Recognition	Barthet, Mathieu; Hargreaves, Steven; Sandler, Mark	2011	EXPLORING MUSIC CONTENTS	6684		138-162		Irrelevant
#1683	Late-breaking clinical trials presented at the American Heart Association Congress in Chicago 2010	Gensch, Christoph; Hoppe, Uta; Boehm, Michael; Laufs, Ulrich	2011	CLINICAL RESEARCH IN CARDIOLOGY	100	1	2025-09-01	10.1007/s00392-010-0270-3	Irrelevant
#1684	uSpeak, iPod, iTrain: Adopting Emergent Technologies to Inform Trainee Teachers of Young Learners' Views of Teaching and Learning	Kidd, Warren	2011	STUDENT VOICE HANDBOOK: BRIDGING THE ACADEMIC/PRACTITIONER DIVIDE			321-339		Irrelevant
#1685	Regional dynamics of environment and security in post-conflict states	Matthew, Richard	2011	REGIONAL ENVIRONMENTAL GOVERNANCE: INTERDISCIPLINARY PERSPECTIVES, THEORETICAL ISSUES, COMPARATIVE DESIGNS (REGOV)	14		28-30	10.1016/j.sbspro.2011.03.015	Irrelevant
#1686	Benefits and Barriers: Applying eLearning in the Context of Organisational Change to Improve the Learning Experience for Mature, Part-Time Students	McGinnes, Simon	2011	PROCEEDINGS OF THE 10TH EUROPEAN CONFERENCE ON E-LEARNING, VOLS 1 AND 2			982-985		Irrelevant
#1687	USE OF WIKIS AS COLLABORATIVE TOOLS IN A B-LEARNING COURSE OF PHARMACOLOGY	Ros-Rodriguez, J. M.; Encinas, T.; Picazo, R. A.; Labadia, A.; Artalejo, A. R.; Gutierrez-Martin, Y.; Bustillo, D.; Sanchez-Nogueiro, J.; Rojo, C.; Abalos, C.; Gilabert, J. A.	2011	INTED2011: 5TH INTERNATIONAL TECHNOLOGY, EDUCATION AND DEVELOPMENT CONFERENCE			586-590		Irrelevant
#1688	Podcast Transcripts from the Cochrane Nursing Care Field	[Anonymous]	2010	INTERNATIONAL JOURNAL OF NURSING PRACTICE	16	6	642-644	10.1111/j.1440-172X.2010.01894.x	Irrelevant
#1689	INTRODUCING LAPAROSCOPY FOR BEGINNERS: AN EVALUATION OF THE BEST SEQUENCE USING SIMULATORS AND ANIMAL MODEL	Duarte, R. J.; Brito, A. H.; Passerotti, C.; Colombo, J. R., Jr.; Arap, M. A.; Hisano, M.; Srougi, M.	2010	JOURNAL OF ENDOUROLOGY	24		A139-A139		Irrelevant
#1690	REMOTE PRESENCE PROCTORING BY USING LIVE SURGICAL WEBCASTING OF CASES TO PROVIDE DEVICE TRAINING THROUGH REMOTE COLLABORATION WITH A PHYSICIAN PROCTOR.	Swenson, P.; Jaffe, J.; Sperling, B.; Langford, T.; Valvo, J.; Eichel, L.; Canes, D.; Wallen, E.; Kella, N.	2010	JOURNAL OF ENDOUROLOGY	24		A139-A139		Irrelevant
#1693	The need to revise pain diagnoses in ICD-11	Rief, Winfried; Kaasa, Stein; Jensen, Rigmor; Perrot, Serge; Vlaeyen, Johan W. S.; Treede, Rolf-Detlef; Vissers, K. C. P.	2010	PAIN	149	2	169-170	10.1016/j.pain.2010.03.006	Irrelevant
#1694	Medical interventions for addictions in the primary care setting.	Bruce, R Douglas	2010	Topics in HIV medicine : a publication of the International AIDS Society, USA	18	1	2025-12-08		Irrelevant
#1697	Predicting Podcast Preference: An Analysis Framework and its Application	Tsagkias, Manos; Larson, Martha; de Rijke, Maarten	2010	JOURNAL OF THE AMERICAN SOCIETY FOR INFORMATION SCIENCE AND TECHNOLOGY	61	2	374-391	10.1002/asi.21259	Irrelevant
#1698	Slidecast Yourself: Exploring the Possibilities of a New Online Presentation Tool	IEEE; Casteleyn, Jordi; Mottart, Andre	2010	2010 IEEE INTERNATIONAL PROFESSIONAL COMMUNICATION CONFERENCE			255-261	10.1109/IPCC.2010.5530021	Irrelevant
#1699	The Effect of Users' Personality on Emotional and Cognitive Evaluation in UCC Web Site UsageUCC(user-created-contents) ì›¹ ì‚¬ì´íŠ¸ì—ì„œ ì‚¬ìš©ìžì˜ ì¸ì„±ì´ ê°ì •ì , ì¸ì§€ì  í‰ê°€ì™€ UCC í™œìš©ì— ë¯¸ì¹˜ëŠ” ì˜í–¥	KANG, SORA; ë¬¸ìœ¤ì§€; ê¹€ìš°ê³¤	2010	Asia Pacific Journal of Information Systems	20	3	167-190		Irrelevant
#1700	More Changing Times at Cardiovascular Therapeutics	Krum, Henry; Lang, Chim	2010	CARDIOVASCULAR THERAPEUTICS	28	3	133-134	10.1111/j.1755-5922.2010.00178.x	Irrelevant
#1702	Science Signaling Podcast: 27 October 2009	VanHook, Annalisa M.; Gorospe, Myriam	2009	SCIENCE SIGNALING	2	94			Irrelevant
#1703	Analysis of Protein Conformation and Dynamics by Hydrogen/Deuterium Exchange MS	Engen, John R.	2009	ANALYTICAL CHEMISTRY	81	19	7870-7875	10.1021/ac901154s	Irrelevant
#1708	Occupational and nonoccupational postexposure prophylaxis for HIV in 2009.	Landovitz, Raphael J	2009	Topics in HIV medicine : a publication of the International AIDS Society, USA	17	3	104-8		Irrelevant
#1709	Science Signaling Podcast: 21 April 2009	VanHook, Annalisa M.; Yaffe, Michael B.	2009	SCIENCE SIGNALING	2	67		10.1126/scisignal.267pc8	Irrelevant
#1710	Science Signaling Podcast: 07 April 2009	Manning, Brendan D.; VanHook, Annalisa M.	2009	SCIENCE SIGNALING	2	65		10.1126/scisignal.265pc7	Irrelevant
#1712	Antibiotic prophylaxis in spine surgery: an evidence-based clinical. guideline for the use of prophylactic antibiotics in spine surgery	Watters, William C., III; Baisden, Jamie; Bono, Christopher M.; Heggeness, Michael H.; Resnick, Daniel K.; Shaffer, William O.; Toton, John F.	2009	SPINE JOURNAL	9	2	142-146	10.1016/j.spinee.2008.05.008	Irrelevant
#1713	Science Signaling Podcast: 13 January 2009	Scott, John D.; Wong, Wei; VanHook, Annalisa M.	2009	SCIENCE SIGNALING	2	53		10.1126/scisignal.253pc1	Irrelevant
#1714	How to manage patients with need for antiplatelet therapy in the setting of (un-)planned surgery	Moellmann, Helge; Nef, Holger M.; Hamm, Christian W.; Elsaesser, Albrecht	2009	CLINICAL RESEARCH IN CARDIOLOGY	98	1	2015-08-01	10.1007/s00392-008-0718-x	Irrelevant
#1715	Exploiting Surface Features for the Prediction of Podcast Preference	Tsagkias, Manos; Larson, Martha; de Rijke, Maarten	2009	ADVANCES IN INFORMATION RETRIEVAL, PROCEEDINGS	5478		473-+		Irrelevant
#1717	Web 2.0 systems supporting childhood chronic disease management: A pattern language representation of a general architecture	Timpka, Toomas; Eriksson, Henrik; Ludvigsson, Johnny; Ekberg, Joakim; Nordfeldt, Sam; Hanberger, Lena	2008	BMC MEDICAL INFORMATICS AND DECISION MAKING	8			10.1186/1472-6947-8-54	Irrelevant
#1720	Pathogenesis and treatment of lipodystrophy: what clinicians need to know.	Sattler, Fred R	2008	Topics in HIV medicine : a publication of the International AIDS Society, USA	16	4	127-33		Irrelevant
#1721	Renal dysfunction and tenofovir toxicity in HIV-infected patients.	Szczech, Lynda A	2008	Topics in HIV medicine : a publication of the International AIDS Society, USA	16	4	122-6		Irrelevant
#1723	21st century gastroenterology: Updating the journal club for web 2.0	Haycock, A. V.; Jacyna, M.	2008	GUT	57		A109-A109		Irrelevant
#1725	Clinical Trial Updates and Hotline Sessions presented at the European Society of Cardiology Congress 2007 (FINESSE, CARESS, OASIS 5, PRAGUE-8, OPTIMIST, GRACE, STEEPLE, SCAAR, STRATEGY, DANAMI-2, ExTRACT-TIMI-25, ISAR-REACT 2, ACUITY, ALOFT, 3CPO, PROSPEC	Kindermann, Michael; Adam, Oliver; Werner, Nikos; Bohm, Michael	2007	CLINICAL RESEARCH IN CARDIOLOGY	96	11	767-786	10.1007/s00392-0591-z	Irrelevant
#1731	Renal disease and toxicities: issues for HIV care providers.	Fine, Derek M	2006	Topics in HIV medicine : a publication of the International AIDS Society, USA	14	5	164-9		Irrelevant
#1732	Immunizations for HIV-infected adults: indications, timing, and response.	Spach, David H	2006	Topics in HIV medicine : a publication of the International AIDS Society, USA	14	5	154-8		Irrelevant
#1736	Readers' positive responses to the webcast video editorial entitled "how to prevent the obese from becoming 'obeser'--stop eating".	Arora, Barbara Martini	2005	MedGenMed : Medscape general medicine	7	1	40-40		Irrelevant
#1737	Readers' negative or neutral responses to the webcast video editorial entitled "how to prevent the obese from becoming 'obeser'--stop eating".	Robison, Jon	2005	MedGenMed : Medscape general medicine	7	1	41-41		Irrelevant
#1740	Readers' negative or neutral responses to the webcast video editorial entitled "how to prevent the obese from becoming 'obeser'--stop eating".	Bartz, Tammy	2005	MedGenMed : Medscape general medicine	7	1	41-41		Irrelevant
#1741	Readers' negative or neutral responses to the webcast video editorial entitled "how to prevent the obese from becoming 'obeser'--stop eating".	Bomboy, Ruby	2005	MedGenMed : Medscape general medicine	7	1	41-41		Irrelevant
#1742	Readers' responses to the webcast video editorial entitled "how to take useful drugs without hurting yourself".	Ernsberger, Paul	2005	MedGenMed : Medscape general medicine	7	2	38-38		Irrelevant
#1744	Readers' positive responses to the webcast video editorial entitled "how to prevent the obese from becoming 'obeser'--stop eating".	Frazier, Julie	2005	MedGenMed : Medscape general medicine	7	1	40-40		Irrelevant
#1745	Readers' positive responses to the webcast video editorial entitled "how to prevent the obese from becoming 'obeser'--stop eating".	Hansen, Lisa	2005	MedGenMed : Medscape general medicine	7	1	40-40		Irrelevant
#1747	Readers' positive responses to the webcast video editorial entitled "how to prevent the obese from becoming 'obeser'--stop eating".	Rodrigues, Nancy	2005	MedGenMed : Medscape general medicine	7	1	40-40		Irrelevant
#1749	Readers' positive responses to the webcast video editorial entitled "how to prevent the obese from becoming 'obeser'--stop eating".	Sharp, Susan W	2005	MedGenMed : Medscape general medicine	7	1	40-40		Irrelevant
#1750	Readers' positive responses to the webcast video editorial entitled "how to prevent the obese from becoming 'obeser'--stop eating".	Varner, Dwight L	2005	MedGenMed : Medscape general medicine	7	1	40-40		Irrelevant
#1751	Readers' negative or neutral responses to the webcast video editorial entitled "how to prevent the obese from becoming 'obeser'--stop eating".	Whitt, Susan	2005	MedGenMed : Medscape general medicine	7	1	41-41		Irrelevant
#1752	Appropriately treating the addicted individual - readers responses to the webcast video editorial entitled "The appropriate medicalization of the management of chemical addiction'.	Gianelli, Phil; Karpick, Ronald; Sweeney, Mary Ellen	2004	MedGenMed : Medscape general medicine	6	4	27-27		Irrelevant
#1756	Unbound Leadership: How Gender Non-conforming, or Non-binary Lesbians Navigate the Workplace from a Place of Visibility	Hamilton-Page, Michelle	2021	ProQuest Dissertations and Theses		28721909	18		Irrelevant
#1757	Doing Beloved Community: Building Relationships in Public Squares	Foster, Scott D.	2021	ProQuest Dissertations and Theses		28645209	147		Irrelevant
#1758	What Remains: Telling the Story of Irene Taylor's Murder	Leus, Christian	2021	ProQuest Dissertations and Theses		28419122	63		Irrelevant
#1759	Noel & the Flood; Sometimes, Son: Two Chapbooks	Medendorp, Matthew	2021	ProQuest Dissertations and Theses		28493553	67		Irrelevant
#1760	â€œYou're in a Cult, Call Your Dadâ€: An Investigation into the True Crime Podcast <em>My Favorite Murder</em> and Its Online Fan Communities	Schulenberg, Kelsea S.	2021	ProQuest Dissertations and Theses		28419797	145		Irrelevant
#1761	Prevalence and Type of Psychopathology in Ultra Endurance Athletes	Colangelo, Jill A.	2021	ProQuest Dissertations and Theses		28321899	80		Irrelevant
#1762	Raising the Level of Engagement Across Ethnic and Economic Lines in Converge PacWest Churches	Yetter, David	2021	ProQuest Dissertations and Theses		28419328	168		Irrelevant
#1763	Accidents in Context : the Relative Contributions of Pilot, Equipment and Environmental Stress to Paragliding Incidents	Wilkes, Matthew R	2020	PQDT - UK & Ireland		28569250			Irrelevant
#1766	Online Tools and Resources of English Pronunciation for Chinese ESL Teachers and Learners	Ma, Ting	2020	ProQuest Dissertations and Theses		27961811	59		Irrelevant
#1767	Enhancing English Language Learners Listening and Speaking Skills Using Technology	Mejia Lopez, Joaquin Alonso	2019	ProQuest Dissertations and Theses		27961959	46		Irrelevant
#1768	Wrongful Conviction Documentaries: Influences of Crime Media Exposure on Mock Juror Decision-making	Sanchez, Patricia Y.	2020	ProQuest Dissertations and Theses		28030088	111		Irrelevant
#1769	Fundamentally Different Stories that Matter: True Crime Podcasts and the Domestic Violence Survivors in Their Audiences	Boling, Kelli S.	2020	ProQuest Dissertations and Theses		22582900	236		Irrelevant
#1771	Exacerbating Anxiety: Podcasts, Publicness, and The Problem of The Dirtbag Left	Clancy, Rachel A.	2019	ProQuest Dissertations and Theses		27735286	68		Irrelevant
#1772	Nursing Studentsâ€™ Experience in a Flipped Obstetrics Course: A Qualitative Study	Godfrey, Carolyn J.	2019	ProQuest Dissertations and Theses		22619577	139		Irrelevant
#1773	Political Acts, Generational Minds: Race, Culture, and the Politics of the Wake	Harris, Christopher Paul	2019	ProQuest Dissertations and Theses		22588043	217		Irrelevant
#1774	Stack Music: Spotify and the Platformization of the Digital Music Commodity	Arcand, Kyle Robert, II	2019	ProQuest Dissertations and Theses		13809596	78		Irrelevant
#1775	There's Something in the Air: Effect of a Narrative-Account Podcast on Empathy and Client-Centeredness Among Occupational Therapy Students	Lancaster, Stephanie Bullard	2019	ProQuest Dissertations and Theses		13857495	138		Irrelevant
#1776	Young Men and Dead Girls: A Rhetorical Analysis of True Crime	Compton, Alyssa T.	2019	ProQuest Dissertations and Theses		13895730	83		Irrelevant
#1777	The Techno-Historical Acoustic: The Reappearance of Older Sound Technologies in the Contemporary Media Landscape	Fariello, Megan	2019	ProQuest Dissertations and Theses		13865446	199		Irrelevant
#1778	Welcome back listeners : locating nostalgia, domesticity and shared listening practices in contemporary horror podcasting	Hancock, Danielle	2018	PQDT - UK & Ireland		27745049			Irrelevant
#1779	A Theory of Misdiagnosis: A Qualitative Analysis of the Diagnosis Journey for an Ambiguous, Visible Disease with Stigmatizing Symptoms	Simacek, Kristina Fasteson	2018	ProQuest Dissertations and Theses		10936477	247		Irrelevant
#1780	Healthy Motivations for Moms-To-Be (Healthy MoM2B) Study: A Mobile Health Intervention Targeting Gestational Weight Gain among U.S. Women	Dahl, Alicia Anne	2018	ProQuest Dissertations and Theses		10842029	302		Irrelevant
#1784	Electronic Communication for Professionals: Challenges and Opportunities	Counts, Virginia Lee	2018	ProQuest Dissertations and Theses		10811412	185		Irrelevant
#1785	From UGA Booga to Hollywood Hula: A Deep Dive Into America's Fascination with Tiki Bars, Tropical Drinks and the South Pacific	Mardo, Paola	2017	ProQuest Dissertations and Theses		10801613	73		Irrelevant
#1786	An Investigation of Non-Cognitive Approaches to the Creative Writing Process	Verbruggen, Penny Ann	2017	ProQuest Dissertations and Theses		10252787	244		Irrelevant
#1787	Online Homelands: Israeli-Persian Identity Between the Online and the Offline	Yadlin Segal, Aya	2017	ProQuest Dissertations and Theses		10662634	301		Irrelevant
#1788	Sports Media Involvement via Team Identity & Antecedent Motivations for the Prediction of Total Daily Sports Media Consumption	Krier, Daniel Herman	2017	ProQuest Dissertations and Theses		10281043	160		Irrelevant
#1789	Ultrasonic Networking Technologies for the Internet of Implantable andWearable Things	Santagati, G. Enrico	2017	ProQuest Dissertations and Theses		10256539	124		Irrelevant
#1790	Software-based interrogation unit and signal postprocessing for saw temperature sensors for IoT applications	Gonzalez, Francesc Soler	2016	ProQuest Dissertations and Theses		10248293	147		Irrelevant
#1791	A Quantitative Study: Mindfulness and its Effect on College Students with Anxiety	Dalsimer, Kyung	2016	ProQuest Dissertations and Theses		10239963	88		Irrelevant
#1793	Evaluating "The Body Positive," a body image curriculum focused on body appreciation, intuitive eating, and self-compassion	Joplin, Molly	2015	ProQuest Dissertations and Theses		10105803	146		Irrelevant
#1794	Making Personal Public Service Announcements With Adopted Young Women From Foster Care: A Narrative Inquiry	Savage, Myriam D.	2015	ProQuest Dissertations and Theses		3706869	203		Irrelevant
#1796	Exploring childhood obesity through multiple levels of influence: A qualitative examination of the social and environmental context for healthy weight among minority youth and parents	Jones, Chandria Denise	2014	ProQuest Dissertations and Theses		3682606	251		Irrelevant
#1797	Treino nÃ£o Supervisionado De Modelos acÃºsticos Para Reconhecimento De Fala	Oliveira da Veiga, Arlindo	2013	PQDT - Global		28466889	157		Irrelevant
#1798	Young people: the experience of transition from custody to community	Fairfull, Alexandra	2013	PQDT - UK & Ireland		U638492	1		Irrelevant
#1802	Exploiting Incoherent Sampling to Provide Electronic Protection Against Digital Radio Frequency Memory Jammers	Deloyer, Nick D.	2012	ProQuest Dissertations and Theses		MR91579	104		Irrelevant
#1803	Student stress exposure: A daily path perspective on the connections among cognition, place, and the socio-environment	Williams, Nikki Anne	2012	ProQuest Dissertations and Theses		3532243	376		Irrelevant
#1804	kernel_panic	Sommerfeldt, Jerod	2011	ProQuest Dissertations and Theses		3469934	24		Irrelevant
#1805	Musical performance anxiety in virtual performances: A comparison of recorded and live performance contexts	Conklin, Norris Mason	2011	ProQuest Dissertations and Theses		3453579	861		Irrelevant
#1806	Research of reliability on multi-representations military information	Zhang, Tian Yu	2011	PQDT - Global		10564350			Irrelevant
#1807	The Effects of Coursecasting in International Freshman Students' Perceptions of Marginality and Isolation, Anxiety, and English Language Oral Proficiency and Comprehension	Fernandez, Alberto Fernandez	2010	ProQuest Dissertations and Theses		3465617	242		Irrelevant
#1809	Study on digital audio forensics	Yang, Rui	2010	PQDT - Global		10348142			Irrelevant
#1810	Formation mechanism of network public opinion under new media surroundings and its coping strategies	Zhang, Yue Qing	2010	PQDT - Global		10339196			Irrelevant
#1814	Design and realization of a am/fm stereo car radio in bipolar process	Hua, Yu Tao	2009	PQDT - Global		10447290			Irrelevant
#1815	A phonetic analysis of Southern Ute with a discussion of Southern Ute language policies and revitalization	Oberly, Stacey Inez	2008	ProQuest Dissertations and Theses		3303582	210		Irrelevant
#1816	Practicing teachers and Web 2.0 technologies: Possibilities for transformative learning	Allen, Gayle	2008	ProQuest Dissertations and Theses		3327101	465		Irrelevant
#1818	Design of IF Variable Gain Amplifiers used in RF CMOS Integrated Front-End	Wang, Qiang Zi (çŽ‹è‡ªå¼º)	2006	PQDT - Global		H430024			Irrelevant
#1819	Design of IF Variable Gain Amplifiers used in RF CMOS Integrated Front-End	Wang, Qiang Zi (çŽ‹è‡ªå¼º)	2005	PQDT - Global		H039493			Irrelevant
#1820	System-on-Chip Design for DAB Receiver	Zhong, Hui (é’Ÿè¾‰)	2004	PQDT - Global		H090687			Irrelevant
#1821	Automated accident detection in intersections via digital audio signal processing	Balraj, Navaneethakrishnan	2003	ProQuest Dissertations and Theses		1418356	71		Irrelevant
#1822	Ion -implanted GaAs MESFET MMICs for 77-GHz automotive radar	Shimon, Robert Leon	2000	ProQuest Dissertations and Theses		9955667	126		Irrelevant
#1823	Submicron CMOS building blocks for high-speed frequency synthesis and clock recovery applications	Wei, Fangxing	1997	ProQuest Dissertations and Theses		MQ22130	165		Irrelevant
#1824	High performance architectures and circuits for QAM transceivers	Tan, Loke Kun	1995	ProQuest Dissertations and Theses		9541838	208		Irrelevant
#1825	Do mindful people set better goals? Investigating the relation between trait mindfulness, self-concordance, and goal progress	Smyth, APJ; Werner, KM; Milyavskaya, M; Holding, A; Koestner, R	2020	JOURNAL OF RESEARCH IN PERSONALITY	88			10.1016/j.jrp.2020.104015	Irrelevant
#1826	Mindfulness-Based Programs in the Workplace: a Meta-Analysis of Randomized Controlled Trials	Vonderlin, R; Biermann, M; Bohus, M; Lyssenko, L	2020	MINDFULNESS	11	7	1579-1598	10.1007/s12671-020-01328-3	Irrelevant
#1827	Metamotivation: Emerging research on the regulation of motivational states	Miele, DB; Scholer, AA; Fujita, K	2020	ADVANCES IN MOTIVATION SCIENCE, VOL 7	7		1942-01-01	10.1016/bs.adms.2019.10.001	Irrelevant
#1828	Mindfulness and Its Association With Varied Types of Motivation: A Systematic Review and Meta-Analysis Using Self-Determination Theory	Donald, JN; Bradshaw, EL; Ryan, RM; Basarkod, G; Ciarrochi, J; Duineveld, JJ; Guo, JS; Sahdra, BK	2020	PERSONALITY AND SOCIAL PSYCHOLOGY BULLETIN	46	7	1121-1138	10.1177/0146167219896136	Irrelevant
#1829	Potential negative consequences of mindfulness in the moral domain	Schindler, S; Pfattheicher, S; Reinhard, MA	2019	EUROPEAN JOURNAL OF SOCIAL PSYCHOLOGY	49	5	1055-1069	10.1002/ejsp.2570	Irrelevant
#1830	Experimental Effects of Mindfulness Inductions on Self-Regulation: Systematic Review and Meta-Analysis	Leyland, A; Rowse, G; Emerson, LM	2019	EMOTION	19	1	108-122	10.1037/emo0000425	Irrelevant
#1831	Mindful moments: A review of brief, low-intensity mindfulness meditation and induced mindful states	Heppner, WL; Shirk, SD	2018	SOCIAL AND PERSONALITY PSYCHOLOGY COMPASS	12	12		10.1111/spc3.12424	Irrelevant
#1832	Mindfulness Meditation Impairs Task Motivation but Not Performance	Hafenbrack, AC; Vohs, KD	2018	ORGANIZATIONAL BEHAVIOR AND HUMAN DECISION PROCESSES	147		2015-01-01	10.1016/j.obhdp.2018.05.001	Irrelevant
#1833	Mind the Hype: A Critical Evaluation and Prescriptive Agenda for Research on Mindfulness and Meditation	Van Dam, NT; van Vugt, MK; Vago, DR; Schmalzl, L; Saron, CD; Olendzki, A; Meissner, T; Lazar, SW; Kerr, CE; Gorchov, J; Fox, KCR; Field, BA; Britton, WB; Brefczynski-Lewis, JA; Meyer, DE	2018	PERSPECTIVES ON PSYCHOLOGICAL SCIENCE	13	1	36-61	10.1177/1745691617709589	Irrelevant
#1834	Daily Mindful Responding Mediates the Effect of Meditation Practice on Stress and Mood: The Role of Practice Duration and Adherence	Lacaille, J; Sadikaj, G; Nishioka, M; Carriere, K; Flanders, J; Knauper, B	2018	JOURNAL OF CLINICAL PSYCHOLOGY	74	1	109-122	10.1002/jclp.22489	Irrelevant
#1835	Mindfulness Meditation as an On-The-Spot Workplace Intervention	Hafenbrack, AC	2017	JOURNAL OF BUSINESS RESEARCH	75		118-129	10.1016/j.jbusres.2017.01.017	Irrelevant
#1836	The moderating effect of dispositional mindfulness on the relationship between materialism and mental health	Wang, GZ; Liu, L; Tan, XY; Zheng, WW	2017	PERSONALITY AND INDIVIDUAL DIFFERENCES	107		131-136	10.1016/j.paid.2016.11.041	Irrelevant
#1837	Bridging the Sciences of Mindfulness and Romantic Relationships: A Theoretical Model and Research Agenda	Karremansi, JC; Schellekens, MPJ; Kappen, G	2017	PERSONALITY AND SOCIAL PSYCHOLOGY REVIEW	21	1	29-49	10.1177/1088868315615450	Irrelevant
#1838	Mindfulness in Social Psychology		2017	MINDFULNESS IN SOCIAL PSYCHOLOGY			1-168		Irrelevant
#1839	Self-Determination Theory: Basic Psychological Needs in Motivation, Development, and Wellness	Ryan, RM; Deci, EL	2017	SELF-DETERMINATION THEORY: BASIC PSYCHOLOGICAL NEEDS IN MOTIVATION, DEVELOPMENT, AND WELLNESS			1-756	10.1521/978.14625/28806	Irrelevant
#1840	Efficacy of Mindfulness-Based Addiction Treatment (MBAT) for Smoking Cessation and Lapse Recovery: A Randomized Clinical Trial	Vidrine, JI; Spears, CA; Heppner, WL; Reitzel, LR; Marcus, MT; Cinciripini, PM; Waters, AJ; Li, YS; Nguyen, NTT; Cao, YM; Tindle, HA; Fine, M; Safranek, LV; Wetter, DW	2016	JOURNAL OF CONSULTING AND CLINICAL PSYCHOLOGY	84	9	824-838	10.1037/ccp0000117	Irrelevant
#1841	Reconciling and Thematizing Definitions of Mindfulness: The Big Five of Mindfulness	Nilsson, H; Kazemi, A	2016	REVIEW OF GENERAL PSYCHOLOGY	20	2	183-193	10.1037/gpr0000074	Irrelevant
#1842	Short-term mindfulness intervention reduces the negative attentional effects associated with heavy media multitasking	Gorman, TE; Green, CS	2016	SCIENTIFIC REPORTS	6			10.1038/srep24542	Irrelevant
#1843	Why Do People Practice Mindfulness? An Investigation into Reasons for Practicing Mindfulness Meditation	Pepping, CA; Walters, B; Davis, PJ; O'Donovan, A	2016	MINDFULNESS	7	2	542-547	10.1007/s12671-016-0490-3	Irrelevant
#1844	Contemplating Mindfulness at Work: An Integrative Review	Good, DJ; Lyddy, CJ; Glomb, TM; Bono, JE; Brown, KW; Duffy, MK; Baer, RA; Brewer, JA; Lazar, SW	2016	JOURNAL OF MANAGEMENT	42	1	114-142	10.1177/0149206315617003	Irrelevant
#1845	An initial meta-analysis of Acceptance and Commitment Therapy for treating substance use disorders	Lee, EB; An, W; Levin, ME; Twohig, MP	2015	DRUG AND ALCOHOL DEPENDENCE	155		2025-07-01	10.1016/j.drugalcdep.2015.08.004	Irrelevant
#1846	Increased False-Memory Susceptibility After Mindfulness Meditation	Wilson, BM; Mickes, L; Stolarz-Fantino, S; Evrard, M; Fantino, E	2015	PSYCHOLOGICAL SCIENCE	26	10	1567-1573	10.1177/0956797615593705	Irrelevant
#1847	Components of Sleep Quality as Mediators of the Relation Between Mindfulness and Subjective Vitality Among Older Adults	Visser, PL; Hirsch, JK; Brown, KW; Ryan, R; Moynihan, JA	2015	MINDFULNESS	6	4	723-731	10.1007/s12671-014-0311-5	Irrelevant
#1848	The Association between Meditation Practice and Job Performance: A Cross-Sectional Study	Shiba, K; Nishimoto, M; Sugimoto, M; Ishikawa, Y	2015	PLOS ONE	10	5		10.1371/journal.pone.0128287	Irrelevant
#1850	A New Measure of Research Participant Burden: Brief Report	Lingler, JH; Schmidt, KL; Gentry, AL; Hu, L; Terhorst, LA	2014	JOURNAL OF EMPIRICAL RESEARCH ON HUMAN RESEARCH ETHICS	9	4	46-49	10.1177/1556264614545037	Irrelevant
#1851	Debiasing the Mind Through Meditation: Mindfulness and the Sunk-Cost Bias	Hafenbrack, AC; Kinias, Z; Barsade, SG	2014	PSYCHOLOGICAL SCIENCE	25	2	369-376	10.1177/0956797613503853	Irrelevant
#1852	Mindfulness Training Improves Working Memory Capacity and GRE Performance While Reducing Mind Wandering	Mrazek, MD; Franklin, MS; Phillips, DT; Baird, B; Schooler, JW	2013	PSYCHOLOGICAL SCIENCE	24	5	776-781	10.1177/0956797612459659	Irrelevant
#1853	Brief body-scan meditation practice improves somatosensory perceptual decision making	Mirams, L; Poliakoff, E; Brown, RJ; Lloyd, DM	2013	CONSCIOUSNESS AND COGNITION	22	1	348-359	10.1016/j.concog.2012.07.009	Irrelevant
#1854	Mindfulness meditation counteracts self-control depletion	Friese, M; Messner, C; Schaffner, Y	2012	CONSCIOUSNESS AND COGNITION	21	2	1016-1022	10.1016/j.concog.2012.01.008	Irrelevant
#1855	A Preliminary Investigation of the Effects of Experimentally Induced Mindfulness on Emotional Responding to Film Clips	Erisman, SM; Roemer, L	2010	EMOTION	10	1	72-82	10.1037/a0017162	Irrelevant
#1856	When what one has is enough: Mindfulness, financial desire discrepancy, and subjective well-being	Brown, KW; Kasser, T; Ryan, RM; Linley, PA; Orzech, K	2009	JOURNAL OF RESEARCH IN PERSONALITY	43	5	727-736	10.1016/j.jrp.2009.07.002	Irrelevant
#1857	The effects of mindfulness and self-consciousness on persistence	Evans, DR; Baer, RA; Segerstrom, SC	2009	PERSONALITY AND INDIVIDUAL DIFFERENCES	47	4	379-382	10.1016/j.paid.2009.03.026	Irrelevant
#1858	Exploratory randomised controlled trial of a mindfulness-based weight loss intervention for women	Tapper, K; Shaw, C; Ilsley, J; Hill, AJ; Bond, FW; Moore, L	2009	APPETITE	52	2	396-404	10.1016/j.appet.2008.11.012	Irrelevant
#1859	Mindfulness as a moderator of the effect of implicit motivational self-concept on day-to-day behavioral motivation	Levesque, C; Brown, KW	2007	MOTIVATION AND EMOTION	31	4	284-299	10.1007/s11031-007-9075-8	Irrelevant
#1861	New directions in goal-setting theory	Locke, EA; Latham, GP	2006	CURRENT DIRECTIONS IN PSYCHOLOGICAL SCIENCE	15	5	265-268	10.1111/j.1467-8721.2006.00449.x	Irrelevant
#1862	Acceptance and commitment therapy: Model, processes and outcomes	Hayes, SC; Luoma, JB; Bond, FW; Masuda, A; Lillis, J	2006	BEHAVIOUR RESEARCH AND THERAPY	44	1	2025-01-01	10.1016/j.brat.2005.06.006	Irrelevant
#1863	Acceptance-based treatment for smoking cessation	Gifford, EV; Kohlenberg, BS; Hayes, SC; Antonuccio, DO; Piasecki, MM; Rasmussen-Hall, ML; Palm, KM	2004	BEHAVIOR THERAPY	35	4	689-705	10.1016/S0005-7894(04)80015-7	Irrelevant
#1864	Mindfulness: A proposed operational definition	Bishop, SR; Lau, M; Shapiro, S; Carlson, L; Anderson, ND; Carmody, J; Segal, ZV; Abbey, S; Speca, M; Velting, D; Devins, G	2004	CLINICAL PSYCHOLOGY-SCIENCE AND PRACTICE	11	3	230-241	10.1093/clipsy/bph077	Irrelevant
#1865	Mindfulness-based interventions in context: Past, present, and future	Kabat-Zinn, J	2003	CLINICAL PSYCHOLOGY-SCIENCE AND PRACTICE	10	2	144-156	10.1093/clipsy/bpg016	Irrelevant
#1866	The benefits of being present: Mindfulness and its role in psychological well-being	Brown, KW; Ryan, RM	2003	JOURNAL OF PERSONALITY AND SOCIAL PSYCHOLOGY	84	4	822-848	10.1037/0022-3514.84.4.822	Irrelevant
#1867	Attaining personal goals: Self-concordance plus implementation intentions equals success	Koestner, R; Lekes, N; Powers, TA; Chicoine, E	2002	JOURNAL OF PERSONALITY AND SOCIAL PSYCHOLOGY	83	1	231-244	10.1037//0022-3514.83.1.231	Irrelevant
#1868	Expectancy-value theory of achievement motivation	Wigfield, A; Eccles, JS	2000	CONTEMPORARY EDUCATIONAL PSYCHOLOGY	25	1	68-81	10.1006/ceps.1999.1015	Irrelevant
#1869	Impact of a Mindfulness-Based Weight-Loss Intervention on Sleep Quality Among Adults with Obesity: Data from the SHINE Randomized Controlled Trial	Adler, E; Dhruva, A; Moran, PJ; Daubenmier, J; Acree, M; Epel, ES; Bacchetti, P; Prather, AA; Mason, A; Hecht, FM	2017	JOURNAL OF ALTERNATIVE AND COMPLEMENTARY MEDICINE	23	3	188-195	10.1089/acm.2016.0141	Irrelevant
#1870	Quantitative change of EEG and respiration signals during mindfulness meditation	Ahani, A; Wahbeh, H; Nezamfar, H; Miller, M; Erdogmus, D; Oken, B	2014	JOURNAL OF NEUROENGINEERING AND REHABILITATION	11			10.1186/1743-0003-11-87	Irrelevant
#1871	Change in physiological signals during mindfulness meditation	IEEE; Ahani, A; Wahbeh, H; Miller, M; Nezamfar, H; Erdogmus, D; Oken, B	2013	2013 6TH INTERNATIONAL IEEE/EMBS CONFERENCE ON NEURAL ENGINEERING (NER)			1378-1381		Irrelevant
#1872	Cognitive-Affective Neural Plasticity following Active-Controlled Mindfulness Intervention	Allen, M; Dietz, M; Blair, KS; van Beek, M; Rees, G; Vestergaard-Poulsen, P; Lutz, A; Roepstorff, A	2012	JOURNAL OF NEUROSCIENCE	32	44	15601-15610	10.1523/JNEUROSCI.2957-12.2012	Irrelevant
#1873	Self-compassion training modulates alpha-amylase, heart rate variability, and subjective responses to social evaluative threat in women	Arch, JJ; Brown, KW; Dean, DJ; Landy, LN; Brown, KD; Laudenslager, ML	2014	PSYCHONEUROENDOCRINOLOGY	42		49-58	10.1016/j.psyneuen.2013.12.018	Irrelevant
#1874	Osho Dynamic Meditation's Effect on Serum Cortisol Level	Bansal, A; Mittal, A; Seth, V	2016	JOURNAL OF CLINICAL AND DIAGNOSTIC RESEARCH	10	11	CC5-CC8	10.7860/JCDR/2016/23492.8827	Irrelevant
#1875	Neuroimmune Biology, Volume 7 The Hypothalamus-Pituitary-Adrenal Axis Foreword	Besedovsky, HO; del Rey, A	2008	HYPOTHALAMUS-PITUITARY-ADRENAL AXIS	7		XIII-XV		Irrelevant
#1876	The Trier Social Stress Test Protocol for Inducing Psychological Stress	Birkett, MA	2011	JOVE-JOURNAL OF VISUALIZED EXPERIMENTS		56		10.3791/3238	Irrelevant
#1877	Mindfulness Meditation and Improvement in Sleep Quality and Daytime Impairment Among Older Adults With Sleep Disturbances A Randomized Clinical Trial	Black, DS; O'Reilly, GA; Olmstead, R; Breen, EC; Irwin, MR	2015	JAMA INTERNAL MEDICINE	175	4	494-501	10.1001/jamainternmed.2014.8081	Irrelevant
#1878	The Meditative Mind: A Comprehensive Meta-Analysis of MRI Studies	Boccia, M; Piccardi, L; Guariglia, P	2015	BIOMED RESEARCH INTERNATIONAL	2015			10.1155/2015/419808	Irrelevant
#1879	A parametric study of prefrontal cortex involvement in human working memory	Braver, TS; Cohen, JD; Nystrom, LE; Jonides, J; Smith, EE; Noll, DC	1997	NEUROIMAGE	5	1	49-62	10.1006/nimg.1996.0247	Irrelevant
#1880	Mindfulness Enhances Episodic Memory Performance: Evidence from a Multimethod Investigation	Brown, KW; Goodman, RJ; Ryan, RM; Analayo, B	2016	PLOS ONE	11	4		10.1371/journal.pone.0153309	Irrelevant
#1882	Meta-analysis of neuroimaging studies of the Wisconsin card-sorting task and component processes	Buchsbaum, BR; Greer, S; Chang, WL; Berman, KF	2005	HUMAN BRAIN MAPPING	25	1	35-45	10.1002/hbm.20128	Irrelevant
#1883	THE PITTSBURGH SLEEP QUALITY INDEX - A NEW INSTRUMENT FOR PSYCHIATRIC PRACTICE AND RESEARCH	BUYSSE, DJ; REYNOLDS, CF; MONK, TH; BERMAN, SR; KUPFER, DJ	1989	PSYCHIATRY RESEARCH	28	2	193-213	10.1016/0165-1781(89)90047-4	Irrelevant
#1884	Acute psychosocial stress: Does the emotional stress response correspond with physiological responses?	Campbell, J; Ehlert, U	2012	PSYCHONEUROENDOCRINOLOGY	37	8	1111-1134	10.1016/j.psyneuen.2011.12.010	Irrelevant
#1885	Interference and facilitation effects during selective attention: An (H2O)-O-15 PET study of Stroop task performance	Carter, CS; Mintun, M; Cohen, JD	1995	NEUROIMAGE	2	4	264-272	10.1006/nimg.1995.1034	Irrelevant
#1886	The impact of intensive mindfulness training on attentional control, cognitive style, and affect	Chambers, R; Lo, BCY; Allen, NB	2008	COGNITIVE THERAPY AND RESEARCH	32	3	303-322	10.1007/s10608-007-9119-0	Irrelevant
#1887	A systematic review of neurobiological and clinical features of mindfulness meditations	Chiesa, A; Serretti, A	2010	PSYCHOLOGICAL MEDICINE	40	8	1239-1252	10.1017/S0033291709991747	Irrelevant
#1888	Does mindfulness training improve cognitive abilities? A systematic review of neuropsychological findings	Chiesa, A; Calati, R; Serretti, A	2011	CLINICAL PSYCHOLOGY REVIEW	31	3	449-464	10.1016/j.cpr.2010.11.003	Irrelevant
#1889	Working memory span tasks: A methodological review and user's guide	Conway, ARA; Kane, MJ; Bunting, MF; Hambrick, DZ; Wilhelm, O; Engle, RW	2005	PSYCHONOMIC BULLETIN & REVIEW	12	5	769-786	10.3758/BF03196772	Irrelevant
#1890	Brief mindfulness meditation training alters psychological and neuroendocrine responses to social evaluative stress	Creswell, JD; Pacilio, LE; Lindsay, EK; Brown, KW	2014	PSYCHONEUROENDOCRINOLOGY	44		2025-12-01	10.1016/j.psyneuen.2014.02.007	Irrelevant
#1891	INDIVIDUAL-DIFFERENCES IN WORKING MEMORY AND READING	DANEMAN, M; CARPENTER, PA	1980	JOURNAL OF VERBAL LEARNING AND VERBAL BEHAVIOR	19	4	450-466	10.1016/S0022-5371(80)90312-6	Irrelevant
#1892	Buddha's brain: Neuroplasticity and meditation	Davidson, RJ; Lutz, A	2008	IEEE SIGNAL PROCESSING MAGAZINE	25	1	176-+	10.1109/MSP.2008.4431873	Irrelevant
#1893	Improving creativity performance by short-term meditation	Ding, XQ; Tang, YY; Tang, RX; Posner, MI	2014	BEHAVIORAL AND BRAIN FUNCTIONS	10			10.1186/1744-9081-10-9	Irrelevant
#1894	Specific reduction in cortisol stress reactivity after social but not attention-based mental training	Engert, V; Kok, BE; Papassotiriou, I; Chrousos, GP; Singer, T	2017	SCIENCE ADVANCES	3	10		10.1126/sciadv.1700495	Irrelevant
#1895	Working memory, short-term memory, and general fluid intelligence: A latent-variable approach	Engle, RW; Tuholski, SW; Laughlin, JE; Conway, ARA	1999	JOURNAL OF EXPERIMENTAL PSYCHOLOGY-GENERAL	128	3	309-331	10.1037/0096-3445.128.3.309	Irrelevant
#1896	Cortisol Level Modulated by Integrative Meditation in a Dose-dependent Fashion	Fan, YX; Tang, YY; Posner, MI	2014	STRESS AND HEALTH	30	1	65-70	10.1002/smi.2497	Irrelevant
#1897	The Mindful Brain and Emotion Regulation in Mood Disorders	Farb, NAS; Anderson, AK; Segal, ZV	2012	CANADIAN JOURNAL OF PSYCHIATRY-REVUE CANADIENNE DE PSYCHIATRIE	57	2	70-77	10.1177/070674371205700203	Irrelevant
#1898	Statistical power analyses using G*Power 3.1: Tests for correlation and regression analyses	Faul, F; Erdfelder, E; Buchner, A; Lang, AG	2009	BEHAVIOR RESEARCH METHODS	41	4	1149-1160	10.3758/BRM.41.4.1149	Irrelevant
#1899	G*Power 3: A flexible statistical power analysis program for the social, behavioral, and biomedical sciences	Faul, F; Erdfelder, E; Lang, AG; Buchner, A	2007	BEHAVIOR RESEARCH METHODS	39	2	175-191	10.3758/BF03193146	Irrelevant
#1900	From alpha to gamma: Electrophysiological correlates of meditation-related states of consciousness	Fell, J; Axmacher, N; Haupt, S	2010	MEDICAL HYPOTHESES	75	2	218-224	10.1016/j.mehy.2010.02.025	Irrelevant
#1901	Is meditation associated with altered brain structure? A systematic review and meta-analysis of morphometric neuroimaging in meditation practitioners	Fox, KCR; Nijeboer, S; Dixon, ML; Floman, JL; Ellamil, M; Rumak, SP; Sedlmeier, P; Christoff, K	2014	NEUROSCIENCE AND BIOBEHAVIORAL REVIEWS	43		48-73	10.1016/j.neubiorev.2014.03.016	Irrelevant
#1902	Randomized Controlled Trial of Brief Mindfulness Training and Hypnotic Suggestion for Acute Pain Relief in the Hospital Setting	Garland, EL; Baker, AK; Larsen, P; Riquino, MR; Priddy, SE; Thomas, E; Hanley, AW; Galbraith, P; Wanner, N; Nakamura, Y	2017	JOURNAL OF GENERAL INTERNAL MEDICINE	32	10	1106-1113	10.1007/s11606-017-4116-9	Irrelevant
#1903	MEDITATION AS AN INTERVENTION IN STRESS REACTIVITY	GOLEMAN, DJ; SCHWARTZ, GE	1976	JOURNAL OF CONSULTING AND CLINICAL PSYCHOLOGY	44	3	456-466	10.1037/0022-006X.44.3.456	Irrelevant
#1904	Meditation Programs for Psychological Stress and Well-being A Systematic Review and Meta-analysis	Goyal, M; Singh, S; Sibinga, EMS; Gould, NF; Rowland-Seymour, A; Sharma, R; Berger, Z; Sleicher, D; Maron, DD; Shihab, HM; Ranasinghe, PD; Linn, S; Saha, S; Bass, EB; Haythornthwaite, JA	2014	JAMA INTERNAL MEDICINE	174	3	357-368	10.1001/jamainternmed.2013.13018	Irrelevant
#1905	MINDFULNESS-BASED STRESS REDUCTION VERSUS PHARMACOTHERAPY FOR CHRONIC PRIMARY INSOMNIA: A RANDOMIZED CONTROLLED CLINICAL TRIAL	Gross, CR; Kreitzer, MJ; Reilly-Spong, M; Wall, M; Winbush, NY; Patterson, R; Mahowald, M; Cramer-Bornemann, M	2011	EXPLORE-THE JOURNAL OF SCIENCE AND HEALING	7	2	76-87	10.1016/j.explore.2010.12.003	Irrelevant
#1906	Mindfulness and Emotion Regulation : Insights from Neurobiological, Psychological, and Clinical Studies	Guendelman, S; Medeiros, S; Rampes, H	2017	FRONTIERS IN PSYCHOLOGY	8		2023-01-01	10.3389/fpsyg.2017.00220	Irrelevant
#1907	Attrition and generalizability in longitudinal studies: findings from a 15-year population-based study and a Monte Carlo simulation study	Gustavson, K; von Soest, T; Karevold, E; Roysamb, E	2012	BMC PUBLIC HEALTH	12			10.1186/1471-2458-12-918	Irrelevant
#1908	The physiological response to Trier Social Stress Test relates to subjective measures of stress during but not before or after the test	Hellhammer, J; Schubert, M	2012	PSYCHONEUROENDOCRINOLOGY	37	1	119-124	10.1016/j.psyneuen.2011.05.012	Irrelevant
#1909	Acute cardiovascular exercise and executive control function	Hillman, CH; Snook, EM; Jerome, GJ	2003	INTERNATIONAL JOURNAL OF PSYCHOPHYSIOLOGY	48	3	307-314	10.1016/S0167-8760(03)00080-1	Irrelevant
#1910	Investigation of mindfulness meditation practitioners with voxel-based morphometry	Holzel, BK; Ott, U; Gard, T; Hempel, H; Weygandt, M; Morgen, K; Vaitl, D	2008	SOCIAL COGNITIVE AND AFFECTIVE NEUROSCIENCE	3	1	55-61	10.1093/scan/nsm038	Irrelevant
#1911	The Effect of Mindfulness-Based Therapy on Anxiety and Depression: A Meta-Analytic Review	Hofmann, SG; Sawyer, AT; Witt, AA; Oh, D	2010	JOURNAL OF CONSULTING AND CLINICAL PSYCHOLOGY	78	2	169-183	10.1037/a0018555	Irrelevant
#1912	Tutorial in biostatistics - Handling drop-out in longitudinal studies	Hogan, JW; Roy, J; Korkontzelou, C	2004	STATISTICS IN MEDICINE	23	9	1455-1497	10.1002/sim.1728	Irrelevant
#1913	A randomized controlled trial of mindfulness meditation versus relaxation training: Effects on distress, positive states of mind, rumination, and distraction	Jain, S; Shapiro, SL; Swanick, S; Roesch, SC; Mills, PJ; Bell, I; Schwartz, GER	2007	ANNALS OF BEHAVIORAL MEDICINE	33	1	2021-11-01	10.1207/s15324796abm3301_2	Irrelevant
#1914	Examining the Protective Effects of Mindfulness Training on Working Memory Capacity and Affective Experience	Jha, AP; Stanley, EA; Kiyonaga, A; Wong, L; Gelfand, L	2010	EMOTION	10	1	54-64	10.1037/a0018438	Irrelevant
#1915	Randomized controlled pilot study of mindfulness-based stress reduction for persistently fatigued cancer survivors	Johns, SA; Brown, LF; Beck-Coon, K; Monahan, PO; Tong, Y; Kroenke, K	2015	PSYCHO-ONCOLOGY	24	8	885-893	10.1002/pon.3648	Irrelevant
#1916	EFFECTIVENESS OF A MEDITATION-BASED STRESS REDUCTION PROGRAM IN THE TREATMENT OF ANXIETY DISORDERS	KABATZINN, J; MASSION, AO; KRISTELLER, J; PETERSON, LG; FLETCHER, KE; PBERT, L; LENDERKING, WR; SANTORELLI, SF	1992	AMERICAN JOURNAL OF PSYCHIATRY	149	7	936-943		Irrelevant
#1917	Individual but not fragile: Individual differences in task control predict Stroop facilitation	Kalanthroff, E; Henik, A	2013	CONSCIOUSNESS AND COGNITION	22	2	413-419	10.1016/j.concog.2013.01.010	Irrelevant
#1918	Ultra-Brief Mindfulness Training Reduces Alcohol Consumption in At-Risk Drinkers: A Randomized Double-Blind Active-Controlled Experiment	Kamboj, SK; Irez, D; Serfaty, S; Thomas, E; Das, RK; Freeman, TP	2017	INTERNATIONAL JOURNAL OF NEUROPSYCHOPHARMACOLOGY	20	11	936-947	10.1093/ijnp/pyx064	Irrelevant
#1919	The role of prefrontal cortex in working-memory capacity, executive attention, and general fluid intelligence: An individual-differences perspective	Kane, MJ; Engle, RW	2002	PSYCHONOMIC BULLETIN & REVIEW	9	4	637-671	10.3758/BF03196323	Irrelevant
#1920	Contemplative/Emotion Training Reduces Negative Emotional Behavior and Promotes Prosocial Responses	Kemeny, ME; Foltz, C; Cavanagh, JF; Cullen, M; Giese-Davis, J; Jennings, P; Rosenberg, EL; Gillath, O; Shaver, PR; Wallace, BA; Ekman, P	2012	EMOTION	12	2	338-350	10.1037/a0026118	Irrelevant
#1921	THE TRIER SOCIAL STRESS TEST - A TOOL FOR INVESTIGATING PSYCHOBIOLOGICAL STRESS RESPONSES IN A LABORATORY SETTING	KIRSCHBAUM, C; PIRKE, KM; HELLHAMMER, DH	1993	NEUROPSYCHOBIOLOGY	28	2025-02-01	76-81	10.1159/000119004	Irrelevant
#1922	Overcoming interference: An fMRI investigation of pattern separation in the medial temporal lobe	Kirwan, CB; Stark, CEL	2007	LEARNING & MEMORY	14	9	625-633	10.1101/lm.663507	Irrelevant
#1923	Meditation can produce beneficial effects to prevent cardiovascular disease	Koike, MK; Cardoso, R	2014	HORMONE MOLECULAR BIOLOGY AND CLINICAL INVESTIGATION	18	3	137-143	10.1515/hmbci-2013-0056	Irrelevant
#1924	Why do we respond so differently? Reviewing determinants of human salivary cortisol responses to challenge	Kudielka, BM; Hellhammer, DH; Wust, S	2009	PSYCHONEUROENDOCRINOLOGY	34	1	2018-02-01	10.1016/j.psyneuen.2008.10.004	Irrelevant
#1925	Distinct pattern separation related transfer functions in human CA3/dentate and CA1 revealed using high-resolution fMRI and variable mnemonic similarity	Lacy, JW; Yassa, MA; Stark, SM; Muftuler, LT; Stark, CEL	2011	LEARNING & MEMORY	18	1	15-18	10.1101/lm.1971110	Irrelevant
#1927	Increased gray matter volume in the right angular and posterior parahippocampal gyri in loving-kindness meditators	Leung, MK; Chan, CCH; Yin, J; Lee, CF; So, KF; Lee, TMC	2013	SOCIAL COGNITIVE AND AFFECTIVE NEUROSCIENCE	8	1	34-39	10.1093/scan/nss076	Irrelevant
#1928	STROOP PROCESS DISSOCIATIONS - THE RELATIONSHIP BETWEEN FACILITATION AND INTERFERENCE	LINDSAY, DS; JACOBY, LL	1994	JOURNAL OF EXPERIMENTAL PSYCHOLOGY-HUMAN PERCEPTION AND PERFORMANCE	20	2	219-234	10.1037/0096-1523.20.2.219	Irrelevant
#1929	A systematic review of the neurophysiology of mindfulness on EEG oscillations	Lomas, T; Ivtzan, I; Fu, CHY	2015	NEUROSCIENCE AND BIOBEHAVIORAL REVIEWS	57		401-410	10.1016/j.neubiorev.2015.09.018	Irrelevant
#1930	Meditation effects within the hippocampal complex revealed by voxel-based morphometry and cytoarchitectonic probabilistic mapping	Luders, E; Kurth, F; Toga, AW; Narr, KL; Gaser, C	2013	FRONTIERS IN PSYCHOLOGY	4			10.3389/fpsyg.2013.00398	Irrelevant
#1931	The underlying anatomical correlates of long-term meditation: Larger hippocampal and frontal volumes of gray matter	Luders, E; Toga, AW; Lepore, N; Gaser, C	2009	NEUROIMAGE	45	3	672-678	10.1016/j.neuroimage.2008.12.061	Irrelevant
#1932	Mindfulness and emotion regulation-an fMRI study	Lutz, J; Herwig, U; Opialla, S; Hittmeyer, A; Jancke, L; Rufer, M; Holtforth, MG; Bruhl, AB	2014	SOCIAL COGNITIVE AND AFFECTIVE NEUROSCIENCE	9	6	776-785	10.1093/scan/nst043	Irrelevant
#1933	The validation of an active control intervention for Mindfulness Based Stress Reduction (MBSR)	MacCoon, DG; Imel, ZE; Rosenkranz, MA; Sheftel, JG; Weng, HY; Sullivan, JC; Bonus, KA; Stoney, CM; Salomons, TV; Davidson, RJ; Lutz, A	2012	BEHAVIOUR RESEARCH AND THERAPY	50	1	2025-12-03	10.1016/j.brat.2011.10.011	Irrelevant
#1934	Interdimensional interference in the Stroop effect: uncovering the cognitive and neural anatomy of attention	MacLeod, CM; MacDonald, PA	2000	TRENDS IN COGNITIVE SCIENCES	4	10	383-391	10.1016/S1364-6613(00)01530-8	Irrelevant
#1935	Effect of meditation on cognitive functions in context of aging and neurodegenerative diseases	Marciniak, R; Sheardova, K; Cermakova, P; Hudecek, D; Sumec, R; Hort, J	2014	FRONTIERS IN BEHAVIORAL NEUROSCIENCE	8			10.3389/fnbeh.2014.00017	Irrelevant
#1936	Measures of emotion: A review	Mauss, I; Robinson, M	2009	COGNITION & EMOTION	23	2	209-237	10.1080/02699930802204677	Irrelevant
#1937	3-YEAR FOLLOW-UP AND CLINICAL IMPLICATIONS OF A MINDFULNESS MEDIATION-BASED STRESS REDUCTION INTERVENTION IN THE TREATMENT OF ANXIETY DISORDERS	MILLER, JJ; FLETCHER, K; KABATZINN, J	1995	GENERAL HOSPITAL PSYCHIATRY	17	3	192-200	10.1016/0163-8343(95)00025-M	Irrelevant
#1938	The Pittsburgh sleep quality index as a screening tool for sleep dysfunction in clinical and non-clinical samples: A systematic review and meta-analysis	Mollayeva, T; Thurairajah, P; Burton, K; Mollayeva, S; Shapiro, CM; Colantonio, A	2016	SLEEP MEDICINE REVIEWS	25		52-73	10.1016/j.smrv.2015.01.009	Irrelevant
#1939	Psychological Effects of a 1-Month Meditation Retreat on Experienced Meditators: The Role of Non-attachment	Montero-Marin, J; Puebla-Guedea, M; Herrera-Mercadal, P; Cebolla, A; Soler, J; Demarzo, M; Vazquez, C; Rodriguez-Bornaetxea, F; Garcia-Campayo, J	2016	FRONTIERS IN PSYCHOLOGY	7			10.3389/fpsyg.2016.01935	Irrelevant
#1940	Regular, brief mindfulness meditation practice improves electrophysiological markers of attentional control	Moore, A; Gruber, T; Derose, J; Malinowski, P	2012	FRONTIERS IN HUMAN NEUROSCIENCE	6			10.3389/fnhum.2012.00018	Irrelevant
#1941	Meditation, mindfulness and cognitive flexibility	Moore, A; Malinowski, P	2009	CONSCIOUSNESS AND COGNITION	18	1	176-186	10.1016/j.concog.2008.12.008	Irrelevant
#1942	Effects of an 8-Week Meditation Program on Mood and Anxiety in Patients with Memory Loss	Moss, AS; Wintering, N; Roggenkamp, H; Khalsa, DS; Waldman, MR; Monti, D; Newberg, AB	2012	JOURNAL OF ALTERNATIVE AND COMPLEMENTARY MEDICINE	18	1	48-53	10.1089/acm.2011.0051	Irrelevant
#1944	The embodied mind: A review on functional genomic and neurological correlates of mind-body therapies	Muehsam, D; Lutgendorf, S; Mills, PJ; Rickhi, B; Chevalier, G; Bat, N; Chopra, D; Gurfein, B	2017	NEUROSCIENCE AND BIOBEHAVIORAL REVIEWS	73		165-181	10.1016/j.neubiorev.2016.12.027	Irrelevant
#1945	The Structure of Mindful Brain	Murakami, H; Nakao, T; Matsunaga, M; Kasuya, Y; Shinoda, J; Yamada, J; Ohira, H	2012	PLOS ONE	7	9		10.1371/journal.pone.0046377	Irrelevant
#1946	The Wisconsin Card Sorting Test and the cognitive assessment of prefrontal executive functions: A critical update	Nyhus, E; Barcelo, F	2009	BRAIN AND COGNITION	71	3	437-451	10.1016/j.bandc.2009.03.005	Irrelevant
#1947	Effects of mindfulness-based stress reduction intervention on psychological well-being and quality of life: Is increased mindfulness indeed the mechanism?	Nyklicek, I; Kuijpers, KF	2008	ANNALS OF BEHAVIORAL MEDICINE	35	3	331-340	10.1007/s12160-008-9030-2	Irrelevant
#1948	Meditation in Stressed Older Adults: Improvements in Self-Rated Mental Health Not Paralleled by Improvements in Cognitive Function or Physiological Measures	Oken, BS; Wahbeh, H; Goodrich, E; Klee, D; Memmott, T; Miller, M; Fu, RW	2017	MINDFULNESS	8	3	627-638	10.1007/s12671-016-0640-7	Irrelevant
#1949	Mindfulness meditation and reduced emotional interference on a cognitive task	Ortner, CNM; Kilner, SJ; Zelazo, PD	2007	MOTIVATION AND EMOTION	31	4	271-283	10.1007/s11031-007-9076-7	Irrelevant
#1950	N-back working memory paradigm: A meta-analysis of normative functional neuroimaging	Owen, AM; McMillan, KM; Laird, AR; Bullmore, ET	2005	HUMAN BRAIN MAPPING	25	1	46-59	10.1002/hbm.20131	Irrelevant
#1951	Home practice in Mindfulness-Based Cognitive Therapy and Mindfulness-Based Stress Reduction: A systematic review and meta-analysis of participants' mindfulness practice and its association with outcomes	Parsons, CE; Crane, C; Parsons, LJ; Fjorback, LO; Kuyken, W	2017	BEHAVIOUR RESEARCH AND THERAPY	95		29-41	10.1016/j.brat.2017.05.004	Irrelevant
#1952	A Randomized Controlled Trial Examining the Effect of Mindfulness Meditation on Working Memory Capacity in Adolescents	Quach, D; Mano, KEJ; Alexander, K	2016	JOURNAL OF ADOLESCENT HEALTH	58	5	489-496	10.1016/j.jadohealth.2015.09.024	Irrelevant
#1953	Mindfulness-Based Cognitive Therapy for People with Chronic Fatigue Syndrome Still Experiencing Excessive Fatigue after Cognitive Behaviour Therapy: A Pilot Randomized Study	Rimes, KA; Wingrove, J	2013	CLINICAL PSYCHOLOGY & PSYCHOTHERAPY	20	2	107-117	10.1002/cpp.793	Irrelevant
#1954	Effects of mindfulness-based stress reduction on emotional experience and expression: a randomized controlled trial	Robins, CJ; Keng, SL; Ekblad, AG; Brantley, JG	2012	JOURNAL OF CLINICAL PSYCHOLOGY	68	1	117-131	10.1002/jclp.20857	Irrelevant
#1955	Reduced stress and inflammatory responsiveness in experienced meditators compared to a matched healthy control group	Rosenkranz, MA; Lutz, A; Perlman, DM; Bachhuber, DRW; Schuyler, BS; MacCoon, DG; Davidson, RJ	2016	PSYCHONEUROENDOCRINOLOGY	68		117-125	10.1016/j.psyneuen.2016.02.013	Irrelevant
#1956	The Stroop Color and Word Test	Scarpina, F; Tagini, S	2017	FRONTIERS IN PSYCHOLOGY	8			10.3389/fpsyg.2017.00557	Irrelevant
#1957	A meta-analytic review of the effects of mindfulness meditation on telomerase activity	Schutte, NS; Malouff, JM	2014	PSYCHONEUROENDOCRINOLOGY	42		45-48	10.1016/j.psyneuen.2013.12.017	Irrelevant
#1958	The Psychological Effects of Meditation: A Meta-Analysis	Sedlmeier, P; Eberth, J; Schwarz, M; Zimmermann, D; Haarig, F; Jaeger, S; Kunze, S	2012	PSYCHOLOGICAL BULLETIN	138	6	1139-1171	10.1037/a0028168	Irrelevant
#1959	Immediate and Long-term Effects of Meditation on Acute Stress Reactivity, Cognitive Functions, and Intelligence	Singh, Y; Sharma, R; Talwar, A	2012	ALTERNATIVE THERAPIES IN HEALTH AND MEDICINE	18	6	46-53		Irrelevant
#1960	Exploring The effects Of An online asynchronous mindfulness meditation intervention with nursing students On Stress, mood, And Cognition: A descriptive study	Spadaro, KC; Hunker, DF	2016	NURSE EDUCATION TODAY	39		163-169	10.1016/j.nedt.2016.02.006	Irrelevant
#1961	A randomized, wait-list controlled clinical trial: The effect of a mindfulness meditation-based stress reduction program on mood and symptoms of stress in cancer outpatients	Speca, M; Carlson, LE; Goodey, E; Angen, M	2000	PSYCHOSOMATIC MEDICINE	62	5	613-622	10.1097/00006842-200009000-00004	Irrelevant
#1962	A neurocognitive model of meditation based on activation likelihood estimation (ALE) meta-analysis	Sperduti, M; Martinelli, P; Piolino, P	2012	CONSCIOUSNESS AND COGNITION	21	1	269-276	10.1016/j.concog.2011.09.019	Irrelevant
#1963	A task to assess behavioral pattern separation (BPS) in humans: Data from healthy aging and mild cognitive impairment	Stark, SM; Yassa, MA; Lacy, JW; Stark, CEL	2013	NEUROPSYCHOLOGIA	51	12	2442-2449	10.1016/j.neuropsychologia.2012.12.014	Irrelevant
#1964	Activation of the prefrontal cortex during the Wisconsin Card Sorting Test as measured by multichannel near-infrared spectroscopy	Sumitani, S; Tanaka, T; Tayoshi, SY; Ota, K; Kameoka, N; Ueno, S; Ohmori, T	2006	NEUROPSYCHOBIOLOGY	53	2	70-76	10.1159/000091722	Irrelevant
#1965	Brief Mental Training Reorganizes Large-Scale Brain Networks	Tang, YY; Tang, Y; Tang, RX; Lewis-Peacock, JA	2017	FRONTIERS IN SYSTEMS NEUROSCIENCE	11			10.3389/fnsys.2017.00006	Irrelevant
#1966	The neuroscience of mindfulness meditation	Tang, YY; Holzel, BK; Posner, MI	2015	NATURE REVIEWS NEUROSCIENCE	16	4	213-U80	10.1038/nrn3916	Irrelevant
#1967	Short-term meditation training improves attention and self-regulation	Tang, YY; Ma, YH; Wang, J; Fan, YX; Feng, SG; Lu, QL; Yu, QB; Sui, D; Rothbart, MK; Fan, M; Posner, MI	2007	PROCEEDINGS OF THE NATIONAL ACADEMY OF SCIENCES OF THE UNITED STATES OF AMERICA	104	43	17152-17156	10.1073/pnas.0707678104	Irrelevant
#1968	Impact of mindfulness on the neural responses to emotional pictures in experienced and beginner meditators	Taylor, VA; Grant, J; Daneault, V; Scavone, G; Breton, E; Roffe-Vidal, S; Courtemanche, J; Lavarenne, AS; Beauregard, M	2011	NEUROIMAGE	57	4	1524-1533	10.1016/j.neuroimage.2011.06.001	Irrelevant
#1969	Meditation, mindfulness and executive control: the importance of emotional acceptance and brain-based performance monitoring	Teper, R; Inzlicht, M	2013	SOCIAL COGNITIVE AND AFFECTIVE NEUROSCIENCE	8	1	85-92	10.1093/scan/nss045	Irrelevant
[truncated: 930 more rows]

## Sheet: Full text screening
Covidence #	Title	Authors	Year	Journal/Source	Volume	Issue	Pages	DOI (if available)	Decision	Exclusion reason	Notes
[truncated: 170 more rows]

## Sheet: Included records
Covidence #	Record type	Title	Authors	Published Year	Journal or source	Volume	Issue	Pages	DOI or URL	Notes
[truncated: 31 more rows]
