# Supplementary material for: The impact of podcast-based interventions on mental health: A systematic scoping review
Source: PLOS Ment Health. 2025 Mar 19;2(3):e0000272. doi: 10.1371/journal.pmen.0000272 (PMC12798468; doi:10.1371/journal.pmen.0000272)
Supplement: S2 Table — (XLSM) [file pmen.0000272.s003.xlsm]

## Sheet: Extracted data_full table
Author/date	#ID of primary record	Name of main extractor	Study eligibility	Date of extraction	Title of primary record	Type: Peer reviewed journal article	Type: Thesis/dissertation	Type: Clinical trial/other registration	Type: Conference abstract	Total number of records	Country in which the study was conducted	Objectives of study	Year(s) of data collection	Study design	Number of groups	How participants were allocated to groups	Definition of 'podcast' provided by authors	Number and length of 'episodes'	Number of indiv episodes per group (simplified)	Length of episodes range in minutes (simplified)	Length of intervention(s)	Content of episodes for any podcasts used in study	Number of podcast guests/ speakers	Content type (Simplified)	Episode style (simplified)	How participants accessed (simplified)	Description of control condition	Control group present y/n	Control group type (simplified)	Population description	Population type (simplified)	Inclusion criteria	Exclusion criteria	Total number of participants who started study	Total number of participants included in analyses	Sample size (simplified - total number included in analyses)	Completion rate	Attrition rate	Attitrion rate (simplified)	Baseline Population Characteristics:	Mean age (SD) Group 1	Mean age (SD) Group 2	Mean age (SD) Group 3	Mean age (SD) Group 4	Mean age (SD) Overall	Age range Group 1	Age range Group 2	Age range Group 3	Age range Group 4
Albertson 2013	1801	Elise Carrotte	Confirmed	2022-11-14	Self-Compassion and Body Dissatisfaction in Women: A Randomized Controlled Trial of a Brief Meditation Intervention	1	1			2	United States	To investigate whether listening to self-compassion meditation audio recordings could increase self-compassion and improve body image concerns among adult women.	Not specified	Randomised controlled trial	2	Randomized via Surveymonkey to intervention (Group 1) or waitlist control (Group 2); participants were informed of group they were in.	N/A	3 episodes, 20 minutes each, participants were asked to listen to each episode once per day for the next week. [Mean number of days that participants reported listening to the podcasts per week was 3.60 (range 1-7; SD=1.88)]	3	20	3 weeks (+ 3 month follow up)	Three different guided self-compassion meditations that are taught in the Mindful Self-Compassion program - Compassionate Body Scan, Affectionate Breathing, loving kindness meditation	Unclear	Meditation/mindfulness exercises	Scripted	Online - unclear	Waitlist control - received the podcasts after completing the second survey in 3 weeks' time.	1	No treatment or waitlist	Convenience sample of women with body image concerns.	Women with body image concerns	Female, 18+, Internet access	N/A	447	228	228	228/447 (51.0%) of those who completed baseline completed pre-post survey. 479 expressed interest and were randomised; 228 completed. Only 51 completed 3 month follow up. This was only for intervention participants - 51/98 of final intervention participants = 52.0%	49.0% dropped out by posttest. 32 didn't complete pre-test survey; 242 didn't complete posttest survey (10 emailed and indicated not having time, 11 emails were 'undeliverable', or unknown reasons), 9 removed because they didn't listen to the meditation podcasts at all. 48.0% intervention participants didn't complete follow up.	0.49		36.4 (1.3)	38.4 (1.4)			Unclear	Unclear	Unclear
Basso 2019	24	Beth Hobern	Confirmed	2022-11-14	Brief, daily meditation enhances attention, memory, mood, and emotional regulation in non-experienced meditators	1				1	United States	To examine "how short, practical meditation practices affect cognitive functioning in meditation-naive populations. [...] We examined the effects of the daily meditation practice relative to podcast listening on mood, prefrontal and hippocampal functioning, baseline cortisol levels, and emotional regulation using the TrierSocial Stress Test (TSST:(p. 208).	Not specified	Randomised controlled trial	2	Randomised	N/A	Group 1 (intervention): 1 recording, 13 minutes long. Plus 17 minute intro meditation.	2	13 to 17	8 weeks.	Group 1 (meditation intervention): The meditation recording was "Journey Meditation" which is a "step-by-step, guided meditation through a variety of breathing exercises and full-body scans currently being used in corporate situations. The meditation recording also included an intermittent time of silence where subjects were able to breathe at their own pace." (p.210). Alongside listening to this…	Unclear	Meditation/mindfulness exercises	Scripted	Link to website or streaming platform	Group 2 = podcasts. All podcasts were taken from www.radiolab.orga nd segmented into approximately 13-min sections in order to mimic the same time-duration of the meditation recording. Radio Lab is a podcast series that promotes scientific understanding for the general public and discusses research and stories in science and philosophy. During their first laboratory session, control subjects list…	1	Audio - different	A meditation naive adult sample (community)	General community	Healthy, non-smoking, 18-45 years	Experienced meditators (meditation more than once per week over the last 3 months), any diagnosed mental health or neurological issues. "Subjects were disqualified if they listened to the guided meditations or podcasts less than five times per week for two consecutive weeks." (p.210).	76	42	42	76 participants were recruited/expressed interest. 20 were excluded (see attrition rate for more info). 14 dropped out. 42 completed full study. Completion % from total recruited sample (including participants who were excluded and dropped out): 55.3% Completion % from completers and drop-out sample (excluding participants who were excluded): 75%	Attrition % from total recruited sample (including participants who were excluded or dropped out): 44.7% Attrition % from completers and drop-out sample (excluding partcipants who were excluded): 25% "Dropout or exclusion from the study generally occurred prior to or early in the data collection period, and subjects dropped out for a variety of reasons including 1) lack of correspondence to email…	0.447		Undisclosed				Unclear	18-45
Bui 2023	2590	Elise Carrotte	Confirmed	2024-10-17	A novel mind-body podcast program for military and veteran caregivers.	1		1	1	3	United States	The present study is an open pilot of a podcast intervention, Resilient Caregiver, that was delivered to military and veteran caregivers across the U.S. We examine changes from baseline to endpoint in perceived stress (primary outcome), anxiety symptoms, depressive symptoms, and quality of life, as well as satisfaction with the program.	2018	Pre-post experiment	1	N/A	N/A	28 podcasts, 15-20 minutes each	28	15	28 days (with daily podcasts, and surveys collected at baseline, midpoint - 14 days, and endpoint - 4 weeks).	A 'mind body' intervention adapted from SMART-3RP (Stress Management and Resiliency Training Relaxation Response Resiliency Program).Each podcast started with a brief welcoming message (fifteen seconds) and ended with a brief sendoff message (one minute). Each podcast included elements of psychoeducation (between five and ten minutes; e.g., about the stress response, the relaxation response, slee…	Unclear	Psychoeducation/therapeutic	Unclear	Link to website or streaming platform	N/A	0	N/A	Military caregivers	Parents or carers	Age 18+ years, self-identified as currently serving as a caregiver for a service member or a veteran, regular access to smartphone or computer. Any sex/gender eligible.	N/A	55	55	55	61.81% (34/55 completed end point surveys)	0.3819	0.3819						42.26 (9.01)
Carrotte 2024	2567	Elise Carrotte	Confirmed	2024-10-17	The Wavelengths Study: A Randomized Controlled Trial Assessing the Effectiveness of a Codesigned Podcast on Mental Illness Stigma	1				1	Australia	This study aimed to determine whether listening to episodes of On the Same Wavelength ('stigma podcast') could improve listeners' attitudes, state empathy, and behavioral intentions toward people living with complex mental health issues, over a period of 4 weeks and then 8 weeks, compared to a 'control podcast' condition	2023	Randomised controlled trial	2	Randomised	N/A	3 episodes, approximately 20 minutes each.	3	20	4 weeks intervention + 4 week follow up.	The podcast focuses on stories from six diverse peer ambassadors from the Australian mental health organization SANE who share their lived experiences of complex mental health issues, such as schizophrenia, bipolar disorder, personality disorder, and suicidal ideation. They explicitly outline how stigma and discrimination have affected their lives. Episodes also feature brief interviews with othe…	6	Lived experience	Documentary	Embedded in survey	Participants allocated to the control group listened to the first three episodes of 'PsychTalks: Modern Life Explored By Psychology Experts', a podcast produced by the Melbourne School of Psychological Sciences, used with permission. Unlike the experimental condition, the control condition was a general interest psychology podcast and did not include elements such as in-depth interviews with peop…	1	Audio - similar	First year university students	Students	First year psychology students from the University of Melbourne's Research Experience Program	N/A	168	163	163	0.5337	0.4663	0.4663						19.87 (3.27)
Davies 2018	555	Beth Hobern	Confirmed	2022-11-14	Mindfulness-Based Analgesia or Placebo Effect? The Development and Evaluation of a Sham Mindfulness Intervention for Acute Experimental Pain	1		1		2	Australia	The primary aim of the current study was to develop and validate a closely matched sham mindfulness intervention: we predicted that the sham would match real mindfulness in terms of credibility and eliciting expectancy for improvement but without influencing any mindfulness-related processes. The secondary aim was to determine whether there were differences between mindfulness, sham, and no treat…	2018-2019	Randomised controlled trial	3	Double-blind randomised	N/A	6 daily 'training sessions', 20 minutes each	6	20	7-10 days	Group 1: Mindfulness of Breath and Body meditation from mindfulness-based cognitive therapy for pain - guided training.	Unclear	Meditation/mindfulness exercises	Scripted	Lab + embedded in survey	Group 2: Sham mindfulness - attention placebo 'meditation', omitted attention anchor or meta-cognitive qualities of attention. Group 3: No treatment - filler tasks in lab visits only, listened to 20 minute podcasts 'Psychic Buddha' or 'Who Owns Mindfulness?' which were about mindfulness and society.	1	Audio - similar	'Healthy adults' - around 2/3 were psychology students as they received course credit.	Students	fluent in English, pain-free (<3/10), and mindfulness-naive (<20 minutes of practice per week over the past 6 months; never attended a mindfulness course) and not be pregnant, breastfeeding, or taking analgesic or psycho-tropic medications.	reporting <3/10 for stimuli at the midpoint between pain threshold and tolerance to avoid floor effects.	109	93	93	128 expressed interest. Of 109 who were randomized, 93 completed the study. 85.2% completed.	14.8%. 11 equipment failure, 5 withdrew (lost to follow up)	0.148		21.90 (SD = 5.34)	22.03 (SD = 4.15)	21.39 (SD = 4.30)			18-41	18-41	18-35
De Wet 2020	574	Beth Hobern	Confirmed	2022-11-14	A Randomised Controlled Trial Examining the Effects of Self-Compassion Meditations on Women's Body Image	1		1		2	Australia	"The aim of the current study was thus to investigate the effects of online self-compassion meditations, compared with guided imagery meditations, on young women's trait self-compassion, body appreciation, body shame, and appearance-contingent self-worth." (p.23)	2018-2019	Randomised controlled trial	2	Double-blind randomisation	N/A	2 auditory meditations of approximately 20 minutes each.	2	20	Participants had 1 week to listen to the meditation recordings. Meditation 1 was sent to participants on the day they completed the pre-intervention survey, and meditation 2 was sent to them on day 4. After listening to the meditation, participants responded to engagement questions and a manipulation check item. A final post-intervention questionnaire was delivered at the end of the 7 days and wa…	Group 1 (Self-compassion group): auditory self-compassion meditations. The episodes were "Compassionate Body Scan" and "Loving Kindness Meditation". "The self-compassion meditations focus on bringing awareness and compassion to the body, showing love and gratitude towards people in one's life, and applying that same gratitude towards one's own life." (p.24).	Unclear	Meditation/mindfulness exercises	Scripted	Embedded in survey	Participants in the active control condition (Group 2) listened to 2 auditory guided imagery meditations of approximately 20 minutes each. The episodes were "The Meadow" and "Sunrise on the Beach". "The guided imagery meditations teach breathing techniques and muscle relaxation, drawing focus to a naturalistic environment." (p. 24).	1	Audio - similar	Female university students and community members.	Students	1) Being female, 2) aged 17-35 years, 3) access to the internet.	N/A	179	70	70	205 expressions of interest - 25 excluded before randomisation (1 for not meeting inclusion criteria, 24 for failing to complete the pre-test survey). 179 randomised into conditions, 70 completed full study. Total completion rate: 39.1% Self-compassion intervention: 95 randomised - 37 completed. Completion rate: 38.9% Guided imagery active control: 84 randomised, 33 completed. Guided imagery comp…	Total sample: 179 randomised, 109 excluded after randomisation (56 = failure to listen to first meditation, 2 = invalid email, 41 = failure to listen to second meditation, 4 = unsubscribed, 6 = failed to complete post-test survey). Total attrition rate: 60.9% Self-compassion intervention: 58 excluded after randomisation (28 = failure to listen to first meditation, 1 = invalid email, 22 = failure …	0.609		22.92 (4.31)	21.27 (3.43)				17-35	17-30
Deotto 2023	2584	Elise Carrotte	Confirmed	2024-10-17	Stepping up to COVID-19: A Clinical Trial of a Telepsychology Positive Parenting Program Targeting Behavior Problems in Children With Neurological Risk	1				1	Canada	To evaluate the feasibility, acceptability, and preliminary efficacy of a stepped-care parenting program implemented during COVID-19 among families of behaviorally at-risk children with neurological or neurodevelopmental disorders aged 3-9 years	2021-2022	Non-randomised controlled trial	1	Stepped care - the 3 steps included: (1) guided self-help (i.e. podcast), (2) brief parent support, and (3) longer-term parent support for families with increased concerns. Families with elevated baseline levels of concern in child behavior, parent mental health, and/or COVID-19 specific stress were invited to participate in Step 2. Criteria for progressing to Step 3 were based on highly elevated…	N/A	1 episode, 30 minutes	1	30	Varied - Following completion of baseline questionnaires, all consent-ing participants were provided with Step 1 of Stepped-Care I-InTERACT-North (podcast). This was completed in their own time, though On average, it took families 30 days to complete Step 1 (i.e., the time that elapsed between study consent and post-podcast questionnaire). However, completion timed varied considerably between 2 a…	The initial step included a 30-min podcast discussing parenting strategies during times of stress with specific reference to the pandemic context (i.e., balancing work from home, remote schooling, etc.). The podcast was recommended by a family advisory committee due to its accessible format.	Unclear	Psychoeducation/therapeutic	Unclear	Link to website or streaming platform	N/A	0	N/A	Families of behaviorally at-risk children with neurological or neurodevelopmental disorders aged 3-9 years	Parents or carers	1. Pediatric patient of The Hospital for Sick Children or neurodevelopmental cohort of children diagnosed with ADHD and/or ASD from the Province of Ontario Neurodevelopmental Disorders (POND) Network. 2. Parents are English-speaking.	Exclusion criteria consisted of: (a) Child was outside of program age-range (<3 or >9 years); (b) Family took part in prior I-InTERACT-North pilot studies or were participating in an equivalent family/parent therapy program; or (c) Major medical issues requiring ongoing inpatient care	62	13 for podcast-only analysis as 13 exited the program after step 1 (56 for FULL study analysis)	13	90.3% (noting that this is just for completion of step 1, the podcast-only step)	9.7% (noting that this is just for completion of step 1, the podcast-only step)	0.097
Desai 2024	2560	Elise Carrotte	Confirmed	2024-10-16	Impact of heartfulness meditation practice compared to the gratitude practices on wellbeing and work engagement among healthcare professionals: Randomized trial	1				1	United States	To investigate whether Heartfulness meditation practice, compared to Gratitude practice, leads to measurable changes in mental wellbeing among healthcare providers across the US	2022	Randomised controlled trial	2	Randomised - though more were purposefully allocated to the heartfulness group (group 1) than the gratitude podcast group (group 2)	N/A	5 episodes, each 50 minutes long	5	50	5 weeks - sent a new episode every Tuesday over 5 weeks	The investigators provided and role-played two or three gratitude practices during the session the discussion in each of the five podcasts. Each of the five weekly gratitude podcasts explored gratitude practices and linked each practice with the Greater Good in Action website https://ggia.berkeley.edu/practice/ so that the subject could further explore the gratitude practice after the podcast. Su…	Unclear	Meditation/mindfulness exercises	Scripted	Link to website or streaming platform	The podcast was actually the comparison condition in this paper. The main intervention of interest (Group 1) was a heartfulness meditation group with weekly virtual live education sections involving heartfulness meditation practice. Topics included: "Why meditate: Health, Happiness, and Harmony,' Rejuvenate: Unburden and gain clarity,' 'Reconnect for better sleep,' 'Tricks to overcome challeng…	1	Podcast was the control	Healthcare workers	Healthcare workers	Any healthcare worker involved in direct patient care at any healthcare facility within the United States	Anyone with a history of 100+ hours of meditation practice or anyone person under medical care for depression or other mental health conditions was excluded	81	32	32	0.395	0.605	0.605						45 (11.96)
Dunston 2021	1754	Elise Carrotte	Confirmed	2022-11-14	Evaluation of Depression, Anxiety and Stress in Graduate Nursing Students		1			1	United States	The aims of this project areas follows: (a) to examine the prevalence of depression, anxiety, and stress in a graduate nursing student population, (b) to evaluate the effectiveness of stress reducing and wellbeing interventions delivered by podcast,(c)to exam the use of the Sanvello application on depression, anxiety, and stress in the graduate nursing student population,and (d) to determine if t…	2021	Pre-post experiment	1	Convenience sample who 'opted in' from a listserv of 'about 355 students'	N/A	3 podcast episodes, 10-20 minutes in length	3	10 to 20	12 weeks total	Podcasts focused on tools to aid in the reduction and management of stress, anxiety, and depression inc. Episode 1 covered: signing up for Sanvello app; mindfulness, positive thinking, stress management, healthy coping, importance of sleep, healthy eating and movement. Episode 2: problem-solving skills, setting goals, overcoming barriers, managing emotions in a healthy way. Episode 3: combined in…	Unclear	Psychoeducation/therapeutic	Unclear	Link to website or streaming platform	N/A	0	N/A	Nursing graduate students	Healthcare workers	Graduate nursing students at UMSL College of Nursing	Not specified.	30	30	30	355 invited. 30 completed pre-intervention survey, only 7 completed post- intervention, indicating 23.3% completion	23/30 - 76.7% did not complete post-intervention.	0.767		Unclear					Unclear
Fernandez 2011	86	Elise Carrotte	Confirmed	2022-11-14	The Effects of Coursecasting in International Freshman Students' Perceptions of Marginality and Isolation, Anxiety, and English Language Oral Proficiency and Comprehension		1			1	United States	To examine whether the availability of downloadable coursecasts influences international students' educational experiences. Specific research questions were: 1. What impact does the use of downloadable coursecasts have on international students' oral language proficiency and overall English comprehension as measured by the SRFES? 2. What impact does the use of downloadable coursecasts have on int…	Not specified	Other: Naturalistic experimental, one-group, pretest-posttest design.	1	N/A only one group.	'Podcasting refers to the method of automatically distributing audio and video files over the Internet using RSS or Atom syndication formats. Once subscribed, users can play their files using mobile devices, such as MP3 players, and/or personal computers (Podcasting, n.d.). Podcasting is also referred by many people as Audio Blogging or as Internet Broadcasting (Gay, Price, & Searle, 2007). When …	Not specified though it seems that >10 were available.	Unclear	Unclear	Coursecasts available for 10-11 weeks (during one 16 week semester)	Recorded university lectures ('coursecasts')	Unclear	Academic	Lecture	Link to website or streaming platform	N/A	0	N/A	Freshmen international students from two universities in the US (Miami Dade College and University of California San Diego), where coursecasting was available option. No specific subject matter needed.	Students	International student for whom Englisj is a foreign language at participating university, access to mp3 player, computer and web site/Internet	Not specified.	91	53	53	Across the two universities, 91 completed consent form, 4 dropped course, 18 completed none of the surveys, 16 completed some surveys, 53 completed all surveys. 53/91 = 58.2%	38/91 = 41.7%	0.417		Not provided					Not provided
French 2011	93	Beth Hobern	Confirmed	2022-11-14	Provision of online normalising information to reduce stigma associated with psychosis: Can an audio podcast challenge negative appraisals of psychotic experiences?	1				1	UK	"A pilot study investigating whether online normalising information in the form of an audio podcast could challenge negative appraisals of psychotic experiences in the general population was conducted." (p.52)	Not specified	Pre-post experiment	1	N/A	"A podcast is an audio recording which people can listen to online or download and listen to at their convenience." (p.53).	1 episode, 15 minutes.	1	15	Unspecified (participants completed an online survey, then were linked to a podcast and asked to complete a follow-up survey).	"An electronic audio recording of PH interviewing PF, an experienced CTP therapist, about his knowledge of psychosis, paranoia and hearing voices was completed. The interview's structure and content was based loosely on chapter 2 (entitled ‚'re my experiences abnormal?') of a recently published CTP self-help book for psychosis (Morrison, Renton, French, & Bentall, 2008)." (p.54).	2	Psychoeducation/therapeutic	Conversational	Link to website or streaming platform	N/A	0	N/A	Convenience sample of general interested community members.	General community	Not specified.	Not specified.	145	145 pre-podcast, 71 post-podcast (both included separately in the analyses)	145	"146 people provided information regarding their age, sex, gender, background, where they found out about the podcast and their stated information needs[...]. One participant did not provide IVI, BAPS or prevalence estimates and was therefore excluded from further analysis." = 145 participants completed at least the pre-podcast assessment. Participants who returned for post-podcast assessment: 49…	Participants who dropped out prior to the post-podcast assessment: 51.0% (74/145 participants). Participants who dropped out before the end of the post-podcast assessment: unknown.	0.51						Not provided
Kazan 2018	2276	Elise Carrotte	Confirmed	2023-04-24	The impact of relationship separation on suicidality and mental health		1	1		2	Australia	The overall aim of the randomised controlled trial (RCT) was to test the effectiveness of MindCast, a web-based, audio podcast (using computer, smartphone or tablet) designed to reduce depression and suicidal ideation, and improve adjustment outcomes for adults who had recently separated from an intimate partner relationship (based on Brief Interpersonal Psychotherapy (IPT-B))	2017	Randomised controlled trial	2	Randomised	A podcast can be described as a technological-based learning method delivered through the use of audio and/or video which is broadcast through the internet (Evans, 2008) (pg 135)	6 episodes, average 10.83 minutes (range 8-13 minutes)	6	8 to 13	3 weeks + 3 month follow-up.	"MindCast" podcast created. Based on integration of interpersonal theory of suicide and brief interpersonal psychotherapy. Brief IPT was adapted based on appropriate manuals to be appropriate for audio format and no traditional, reciprocal relationship. Created specifically for this study and narrated by a clinical psychologist with no other guests. Episode content included psychoeducation about …	1	Psychoeducation/therapeutic	Scripted	Embedded in survey	Waitlist control.	1	No treatment or waitlist	Australian adults aged 18-65 who have experienced a relationship separation in the past 6 months	Other	(i) aged over 18 years, (ii) had separated from a romantic relationship in the last six months, (iii) were an Australian resident, (iv) were able to competently understand the English language (both spoken and written), (v) had or were willing to create an email account, (vi) had access to the Internet, and (vii) had access to, and basic ability to use, a computer.	(i) did not provide informed consent or refused to be randomised, (ii) were in a new relationship, (iii) self-reported a current suicide plan, (iv) self-reported a suicide attempt in the last three months, and/or (v) self-reported a current diagnosis of a substance-related disorder, post-traumatic stress disorder, schizophrenia, bipolar or a personality disorder.	124	124 (via intention to treat analysis)	124	20 (16.1%)	104 (83.9%)	0.839						31.22 (9.50)
Kissell 2022	2499	Elise Carrotte	Confirmed	2023-04-24	Podcasts as a Method to Deliver Education on Stigma Surrounding Opioid Use Disorder	1				1	United States	The objective of this research was to evaluate the effectiveness of a podcast miniseries toreduce stigma surrounding opioid use disorder (OUD) among student pharmacists.	2021	Pre-post experiment	1	N/A	"Podcasts are audio recordings that frequently utilize storytelling or conversations between individuals to explore a topic" (pg 2)	5 episodes, 10-23 minutes in length	5	10 to 23	Unclear. If delivered during the university semester, it seems that students had up to 5 months to complete the full set of podcasts: "Student pharmacists were required to listen to all five podcast episodes as part of their experiential learning coursework between January and May 2021."	The podcast included audio clips taken from interviews with individuals in long-term recovery, healthcare professional experts, harm reduction specialists, and family and friends of those affected by OUD. Each episode was 10‚-23 min in length and highlighted various topics on the stigma of OUD. Topics included: (1) the historical context of stigma; (2) treating OUD as a chronic disease state; (3)…	Unclear	Psychoeducation/therapeutic	Mixed	Unclear	N/A	0	N/A	Student pharmacists	Healthcare workers	Second-professional year student pharmacists from The University of Pittsburgh School of Pharmacy and third-professional year student pharmacists from Duquesne University School of Pharmacy who were enrolled in community-based Introductory Pharmacy Practice Experiences (IPPE) or Continuous Professional Development (CPD) courses were eligible for participation.	Not specified.	236	121	121	51.2% (121/236)	0.488	0.488						22.7 years (SD=1.2)
Morawska 2014	704	Elise Carrotte	Confirmed	2022-11-18	An Evaluation of the Efficacy of a Triple P-Positive Parenting Program Podcast Series	1				1	Australia	"The current study aimed to evaluate the efficacy of a brief radio series that provided parenting advice based on the Triple P-Positive Parenting Program." (from abstract, p 128)	Not specified	Randomised controlled trial	2	Randomised after providing consent.	N/A	7 episodes, ranged 9-14 minutes.	7	9 to 14	Group 1 (intervention): 4 weeks - podcasts became over 2 weeks, + 2 weeks to implement strategies before post-assessment (parents could revisit the podcasts. Follow up after 6 months.	The podcasts were radio excerpts focused on how parents can apply principles of positive parenting in managing children's oppositional and disruptive behaviors. Topics were Positive Reinforcement, Rewards and Gifts for Children, Managing Disobedience, Dealing with Aggression,Sharing, Mealtime Difficulties and Social Responsibility and Empathy. Format was conversational - presenter asked questions…	2	Psychoeducation/therapeutic	Conversational	Online - unclear	Group 2 was waitlist control. Parents int he WLC group waited 4 weeks before receiving the intervention. They completed the second assessment 4 weeks after first assessment. No follow up for the WLC group.	1	No treatment or waitlist	Parents who had difficulties with, or concerns about, their child's behaviour and/or emotional adjustment.	Parents or carers	Age of child (not explicitly stated but seems to be 2-10 years), parents have concerns about emotional or behavioural adjustment.	If child has intellectual or developmental disability.	139	139 (via intent to treat analyses)	139	100/139 (71.9%) completed postintervention - 45/73 in intervention group, 55/66 in WLC. 165 parents read the study information sheet and gave their informed consent to participate. Parents were randomly assigned to either the intervention or WLC group(N=84 and N=81, respectively) and then completed a brief eligibility questionnaire. Sixteen parents failed the eligibility check and an additional 9…	39/139 (28.1%) did not complete postintervention. Attrition proportions were significantly different between groups, such that a greater amount of parents in the intervention group did not complete postintervention assessment (N=23, N=5 elected to withdraw from the study, 38.4%) than the waitlist control (WLC) group (N=11, 16.7%).Thirty-five (47.9%) parents in the intervention group completed the…	0.281		36.49 (5.77)	37.55 (5.61)			36.99 (5.70)	Unclear	Unclear
Pownell 2014	1795	Beth Hobern	Confirmed	2022-11-14	Weight & Listen: The role of a podcast in reducing weight concerns in young people		1			1	UK	"The present study aimed to investigate the role of an educational podcast to inform young people about weight issues in order to ascertain whether online audio information has an effect on levels of weight concerns and associated factors, including self-esteem, mood, social anxiety, perfectionism and substance use." (p.41).	2012-2014	Pre-post experiment	1	Based on WCS weight concern scores - scores of 51 and under = 'low risk' WCS group, scores of 52 and over = 'high risk' WCS group.	"Podcasts are short audio recordings which are inexpensive to produce and can be accessed by anyone at any time, assuming they have internet access." (p.46).	1 episode, 7 minutes.	1	7	20-30 minutes, + 4 week follow up.	"It featured the voices of two females aged in their late 20s and early 30s discussing weight issues, body image and the effects of dieting in a conversational manner, with the content being informed by Fairburn's Cognitive Therapy for Eating Disorders (2008)." (p.48).	2	Psychoeducation/therapeutic	Conversational	Link to website or streaming platform	N/A	0	N/A	Convenience sample of general community members	General community	-14 to 25 years old	N/A	Unclear	162	162	162 participants completed the pre-podcast survey (78 in the 'low risk' WCS group, 84 in the 'high risk' WCS group) and 73 completed both the pre-podcast survey and the follow-up post-podcast survey 4 weeks later (38 in the ''low risk' WCS group, 35in the 'high risk' WCS group) Overall completion rate: 45.1% (73/162) 'Low risk' WCS group completion rate: 48.7% (38/78) 'High risk' WCS group comple…	89 participants completed the pre-podcast survey but not the post-podcast follow up survey (40 in the 'low risk' WCS group, 49 in the 'high risk' WCS group). Attrition rate: 54.9% (89/162) 'Low risk' WCS group attrition rate: 51.3% (40/78) 'High risk' WCS group attrition rate: 58.3% (49/84)	0.549						-
Seiter 2021	1755	Elise Carrotte	Confirmed	2022-11-18	The Death Message Processing Model: A Mixed Methods Evaluation of an Intervention to Motivate Advance Care Planning		1			1	United States	This quantitative study was conducted to test an integrated theoretical framework based on social-scientific literature, [which] posits that humorous death messages result in positive expectancy violation, which increases perceptions of speaker/message effectiveness and decreases death anxiety/communication apprehension (pgs 60-61)	Not specified	Other: Described as a 'true experiment' - randomization with the presence of a control group.	4	Randomised via MTurk	N/A	1 episode per group, 3 episodes used in total, ranged 3 min 16 seconds to 4 min 47 seconds.	1	3 to 5	Unclear (~4 minute clip, shown once, plus time taken to complete surveys)	6 types created for 6 groups: non-humorous actor, clean humorous actor, profane humorous actor, non-humorous actress, clean humorous actress, profane humorous actress. Scripts were recorded by trained voice actors (though not all versions were used in final main experiment). Clips started with the title, a death reminder ('memento mori'), and discussed how families often do not have complete info…	1	Lifestyle education	Scripted	Embedded in survey	1 group - no-exposure control. This group was not exposed to any audio clip.	1	No treatment or waitlist	MTurk participants	General community	Adults aged 18+, from the US, approval ratings 95% or higher	N/A	707	695	695	98.6%. (695/707). The original sample (N = 707) was reduced to the final sample (N = 695) by removing participants who stopped before stimuli exposure, failed both attention checks (‚Äúplease select slightly disagree‚Äù), or completed the survey in an impossible amount of time (e.g., completing the survey in five minutes when they were in a condition that required listening to a four-minute podca…	1.4% (12/707)	0.014						M = 38.56, SD = 11.36
Smyth 2021 (Part 1)	5	Beth Hobern	Confirmed	2022-11-14	Mindfully motivated: Can a brief session of mindfulness meditation enhance motivation towards personal goals?	1		1		2	Canada	"The purpose of the present research was to provide a more complete picture of the effects of mindfulness meditation on motivation (among those with little or no meditation experience) and investigate whether the impaired motivational effect of meditation documented in previous research extends to more meaningful pursuits. Study 1 examined the effects of mindfulness meditation on motivation towar…	Not specified	Pre-post experiment	2	Unclear	N/A	Study 1 and 2: - 1 episode, 10 minutes.	1	10	Study 1: - Approximately 30 minutes.	Study 1 and 2: - Mindfulness condition: "10-min abbreviated version of a guided meditation that was created by a professional mindfulness meditation instructor (Hafenbracketal., 2014), adapted from Arch and Craske (2006), which has been used in previous research (Hafenbrack & Vohs, 2018). The guided meditation repeatedly instructs listeners to bring their attention to the present moment and the p…	Unclear	Meditation/mindfulness exercises	Scripted	Lab	Study 1 and 2: - Podcast condition: "participants listened to a 10-min clip from an episode of the ‚'Stuff You Should Know' podcast that focuses on the history of emojis (see ‚'Podcast' on OSF to access the clip)."	1	Audio - different	Convenience sample of university students	Students	University students	Study 1 and 2: (from supplementary data - https://osf.io/txpyu/) - Being "engaged in other activities that can interfere with paying attention while they listened to the mindfulness induction or podcast will be excluded from analysis." - Being "unable to recall the content of the mindfulness induction that they listened to will also be excluded from analysis." - Having: "extensive mindfulness med…	353	Study 1: 200 participants completed the first two goal motivation time point measures, 167 completed all 3 goal motivation time point measures.	167	Study 1: 59.9% (167/279)	Study 1: 40.1% (112/279) 353 started the survey (with the original 3 conditions). The filler questionnaire condition was removed leaving a starting sample of 279 participants who started the meditation and podcast conditions. - "Participants (n = 8) in the mindfulness condition were removed for reporting extensive meditation experience. Participants (n = 32 in the mindfulness condition; n = 36 in…	0.401		21.25
Smyth 2021 (Part 2)	As above	As above	Confirmed	As above	As above	As above	As above	As above	As above	As above	As above	Study 2 replicated and extended Study 1 by investigating the effects of mindfulness meditation on motivation towards personal goals and an anagram task over time." (p.3)	As above	As above	As above	As above	As above	As above	As above	As above	Study 2: - Approximately 45 minutes (additional filler tasks added)	As above	As above	As above	As above	As above	As above	As above	As above	As above	As above	As above	As above	125	Study 2: 120	120	Study 2: 96% (120/125)	Study 2: 4% (5/125) - "Participants (n=2 in the mindfulness condition) were excluded for reporting that they were doing something else that would have interfered with their ability to listen to the mindfulness induction. Participants (n = 1 in the mindfulness condition; n = 2 in the podcast condition) were removed because they could not recall what the audio recording was about"	0.04		19.93
Toole 2016	2097	Elise Carrotte	Confirmed	2022-11-18	Brief self-compassion meditation training for body image distress in young adult women	1				1	United States	[To evaluate] a version of an Internet-based self-compassion training [targeting body image distress], which had previously shown promising results, but was limited by high attrition. (from abstract)	Not specified	Randomised controlled trial	2	Randomised	N/A	3 episodes, 20 minutes each	3	20	1 week (6-8 days)	Self-compassion meditation exercises (from Kristen Neff). 3 exercises: a compassionate body scan (given in lab, then emailed on next 2 days), an affectionate breathing exercise (days 4 and 5), and a loving kindness meditation directed toward the body (days 6 and 7)	Unclear	Meditation/mindfulness exercises	Scripted	Embedded in survey	No treatment, though were given access to podcasts in Visit 2 if they wanted them.	1	No treatment or waitlist	Undergraduate women with body image concerns.	Women with body image concerns	Undergraduate, women, aged 18-25, with body image/appearance concerns.	Current meditation practice.	80	80	80	95% (76/80).	5% (4/80). 87 joined study, 80 met criteria and were randomised (40 in each group). 7 removed as they were current meditators. Four participants (4.6%; three intervention and one control) withdrew before completing Visit 2. 76 completed study.	0.05		18.75 (0.78)	18.82 (0.93)				18-21	18-21
Wilks 2024	2565	Elise Carrotte	Confirmed	2024-10-17	Effectiveness of Contact-Based Strategies on Improving Mental Illness Stigma and Help-Seeking Behaviors Within Families		1			1	United States	A randomized controlled trial aimed to evaluate whether the targeted population of 18 and 19-year-old teens (N = 70) listening to TIMB podcasts titled 'Our Turn To Talk' (OTTT) would improve attitudes about help-seeking, public and internalized stigma.	Not specified	Randomised controlled trial	3	Randomised	N/A	Participants listened to 1 episode (though 9 were available - either chosen by participants or randomised). Length of episodes unclear in the chapter but the podcast episodes available on Apple are 17-30 mins long (but this is not reported in the thesis so unclear which ones were used). Consent form indicates episodes were 'about 25 minutes'	1	25 minutes	25 minutes	'Our Turn to Talk' (OTTT) podcast - features teen storytellers aged 16-19 with lived experience of a mental health condition or substance use/abuse. 'Their stories communicate their difficulties as well as their path to wellness and hope, which highlights their path to recovery. The teens share their experiences in an impactful, entertaining, and educational way through various mediums to include…	9	Lived experience	Documentary	Embedded in survey	There were 3 groups - 1) randomised to 1 of 9 OTTT podcasts; 2) opportunity to choose 1 of 9 OTTT podcasts, and 3) listen to a 'nature podcast"	1	Audio - different	18-19 year olds	Young people	a) between 18 and 19-years-old, b) lived in the United States, and c) spoke and understood English.	N/A	153	70	70	0.588	0.412	0.412
Zimmermann 2017	274	Beth Hobern	Confirmed	2022-11-14	Mindfulness, Acceptance, and Meaning in Life for Adults with Advanced Cancer		1			1	New Zealand	"The aim of this study was to evaluate the delivery of a mindfulness-based intervention, called Coping with Cancer Mindfully (CCM), designed to provide psychological and emotional support to adults with advanced cancer. The intervention focuses on mindful coping skills, acquiring an acceptance stance and reflection on meaning in life, and is intended to facilitate this group's psychological adapt…	2016-2018	Other: Convergent parallel mixed methods approach with pre-post intervention	1	N/A	N/A	4 episodes, approximately 20 minutes each - after listening to these during a home visit with the researcher, participants were encouraged to practice these as much as they wanted at home.	4	20	4 weeks - episodes staggered over 4 weeks. (Up to 10 weeks inc. time to return questionnaires)	"The CCM intervention is an adapted mindfulness-based program grounded on the MBSR program which incorporates a recognised, well-established type of therapeutic intervention [...] this intervention study uses mindfulness to cultivate participants' awareness through paying attention on purpose, in the present moment‚ in an accepting and non-judgmental way." (p.74). Topics: 1. Mindful coping skills…	Unclear	Meditation/mindfulness exercises	Scripted	Home visit + website link, CD or USB.	N/A	0	N/A	Adult advanced cancer patients	Cancer patients	1. Adults with a diagnosis of advanced cancer (stage III or IV). 2. 18+ years old 3. Written and spoken English comprehension 4. Able to attend intervention sessions. 5. Estimated life expectancy of 4+ months	1. Currently compromised breathing conditions. 2. Hospitalisation, acute exacerbation of illness. 3. Advances level of neurological or auditory impairment. 4. Current acute psychiatric disorders.	20	19	19	30 participants were referred, but 5 declined to participate and 5 could not be contacted. Therefore, 20 participants started the study. Quantitative: 95% (19/20)	5% (1/20)	0.05		55.6 (12.85)				55.6 (12.85)	32-78
[truncated: 31 more columns]
